# Supplementary material for: Evaluation of self‐regulation by the hunting community: A case study on the voluntary restraint of woodcock hunting in the UK
Source: Ecol Evol. 2024 May 16;14(5):e11377. doi: 10.1002/ece3.11377 (PMC11096811; doi:10.1002/ece3.11377)
Supplement: Supplementary file 1 — Data S1. [file ECE3-14-e11377-s001.csv]

Data source	Year	Decade	Month	Woodcock	Total Bird Bag	prop woodcock	LocationID	County	prepostgwct	Decade on 8	prepost Dec1	more or less than 20 birds
8	1931	1930	9	0	3	0	150		0	1930	0	0
8	1934	1930	12	0	6	0	195		0	1930	1	0
8	1931	1930	10	0	10	0	194		0	1930	0	0
8	1931	1930	10	0	12	0	183		0	1930	0	0
8	1934	1930	12	0	12	0	197		0	1930	1	0
8	1933	1930	13	0	12	0	173		0	1930	1	0
1	1931	1930	11	1	15	0.066666667	283	Lanarkshire	0	1930	0	0
8	1931	1930	9	0	18	0	172		0	1930	0	0
8	1931	1930	10	0	18	0	205		0	1930	0	0
8	1931	1930	10	0	18	0	215		0	1930	0	0
8	1932	1930	10	0	27	0	160		0	1930	0	1
8	1931	1930	12	0	31	0	154		0	1930	1	1
8	1931	1930	12	0	31	0	155		0	1930	1	1
8	1934	1930	13	0	31	0	188		0	1930	1	1
8	1931	1930	11	0	34	0	217		0	1930	0	1
8	1936	1930	12	1	36	0.027777778	211		0	1930	1	1
8	1932	1930	12	1	37	0.027027027	169		0	1930	1	1
8	1931	1930	13	1	37	0.027027027	157		0	1930	1	1
8	1932	1930	12	2	39	0.051282051	168		0	1930	1	1
8	1931	1930	13	1	39	0.025641026	156		0	1930	1	1
8	1933	1930	13	0	41	0	174		0	1930	1	1
8	1931	1930	9	0	42	0	161		0	1930	0	1
8	1932	1930	12	0	43	0	171		0	1930	1	1
8	1936	1930	12	0	52	0	214		0	1930	1	1
8	1936	1930	10	0	53	0	208		0	1930	0	1
8	1931	1930	12	0	55	0	153		0	1930	1	1
8	1933	1930	12	0	55	0	186		0	1930	1	1
8	1932	1930	10	0	59	0	162		0	1930	0	1
8	1933	1930	9	0	60	0	175		0	1930	0	1
8	1934	1930	13	0	61	0	187		0	1930	1	1
8	1935	1930	12	0	62	0	202		0	1930	1	1
8	1931	1930	12	0	66	0	151		0	1930	1	1
8	1934	1930	12	0	67	0	196		0	1930	1	1
8	1932	1930	9	0	71	0	158		0	1930	0	1
8	1936	1930	10	0	74	0	207		0	1930	0	1
8	1932	1930	10	0	75	0	163		0	1930	0	1
8	1933	1930	12	0	75	0	185		0	1930	1	1
8	1935	1930	9	0	80	0	198		0	1930	0	1
8	1935	1930	12	2	80	0.025	203		0	1930	1	1
8	1932	1930	10	0	81	0	159		0	1930	0	1
8	1934	1930	12	0	83	0	191		0	1930	1	1
8	1931	1930	12	1	84	0.011904762	152		0	1930	1	1
8	1931	1930	10	0	86	0	216		0	1930	0	1
8	1936	1930	9	0	88	0	204		0	1930	0	1
8	1933	1930	10	0	92	0	179		0	1930	0	1
8	1933	1930	10	0	95	0	178		0	1930	0	1
8	1932	1930	12	7	102	0.068627451	170		0	1930	1	1
8	1935	1930	10	0	103	0	200		0	1930	0	1
1	1933	1930	12	4	103	0.038834951	93	Northumberland	0	1930	1	1
8	1936	1930	12	0	106	0	212		0	1930	1	1
8	1936	1930	9	0	107	0	206		0	1930	0	1
8	1933	1930	9	0	113	0	176		0	1930	0	1
8	1936	1930	12	1	118	0.008474576	213		0	1930	1	1
8	1932	1930	11	0	124	0	164		0	1930	0	1
8	1936	1930	12	0	135	0	209		0	1930	1	1
8	1933	1930	11	2	145	0.013793103	180		0	1930	0	1
8	1933	1930	10	0	147	0	177		0	1930	0	1
8	1934	1930	11	0	147	0	190		0	1930	0	1
8	1932	1930	12	5	148	0.033783784	167		0	1930	1	1
8	1935	1930	9	0	157	0	199		0	1930	0	1
8	1932	1930	12	1	171	0.005847953	166		0	1930	1	1
8	1933	1930	12	0	179	0	181		0	1930	1	1
8	1933	1930	12	0	179	0	184		0	1930	1	1
8	1934	1930	12	0	179	0	193		0	1930	1	1
8	1934	1930	13	1	182	0.005494505	189		0	1930	1	1
8	1932	1930	11	5	189	0.026455026	165		0	1930	0	1
8	1936	1930	12	0	194	0	210		0	1930	1	1
8	1935	1930	11	0	215	0	201		0	1930	0	1
8	1933	1930	12	0	241	0	182		0	1930	1	1
8	1934	1930	12	0	241	0	192		0	1930	1	1
1	1937	1930	12	0	356	0	21	Oxfordshire	0	1930	1	1
6	1938	1930	10	0	0	0	265		0	1940	0	0
6	1938	1930	12	0	0	0	265		0	1940	1	0
6	1940	1940	12	0	0	0	265		0	1940	1	0
7	1939	1930	13	0	0	0	220		0	1940	1	0
7	1939	1930	13	0	0	0	220		0	1940	1	0
7	1940	1940	13	0	0	0	220		0	1940	1	0
6	1939	1930	13	0	3	0	265		0	1940	1	0
7	1947	1940	13	0	3	0	220		0	1940	1	0
6	1946	1940	10	0	4	0	265		0	1940	0	0
6	1939	1930	11	0	4	0	299		0	1940	0	0
7	1939	1930	11	0	4	0	220		0	1940	0	0
6	1947	1940	11	1	4	0.2	265		0	1940	0	0
6	1943	1940	12	0	4	0	299		0	1940	1	0
7	1943	1940	12	0	4	0	220		0	1940	1	0
6	1939	1930	13	1	4	0.25	265		0	1940	1	0
7	1939	1930	13	0	4	0	220		0	1940	1	0
6	1939	1930	9	0	5	0	299		0	1940	0	0
7	1939	1930	9	0	5	0	220		0	1940	0	0
6	1941	1940	10	0	5	0	265		0	1940	0	0
6	1941	1940	11	0	5	0	265		0	1940	0	0
6	1940	1940	12	1	5	0.166666667	265		0	1940	1	0
7	1938	1930	13	0	5	0	220		0	1940	1	0
7	1939	1930	13	0	5	0	220		0	1940	1	0
7	1940	1940	13	0	5	0	220		0	1940	1	0
7	1947	1940	13	1	5	0.166666667	220		0	1940	1	0
6	1939	1930	9	0	6	0	299		0	1940	0	0
7	1939	1930	9	0	6	0	220		0	1940	0	0
6	1942	1940	11	0	6	0	299		0	1940	0	0
7	1942	1940	11	0	6	0	220		0	1940	0	0
6	1946	1940	11	0	6	0	299		0	1940	0	0
7	1946	1940	11	0	6	0	220		0	1940	0	0
6	1942	1940	12	0	6	0	299		0	1940	1	0
7	1942	1940	12	0	6	0	220		0	1940	1	0
6	1947	1940	9	0	8	0	299		0	1940	0	0
7	1947	1940	9	0	8	0	220		0	1940	0	0
6	1940	1940	10	0	8	0	265		0	1940	0	0
6	1943	1940	11	0	8	0	299		0	1940	0	0
7	1943	1940	11	0	8	0	220		0	1940	0	0
6	1940	1940	12	0	8	0	299		0	1940	1	0
6	1940	1940	12	1	8	0.111111111	299		0	1940	1	0
7	1940	1940	12	0	8	0	220		0	1940	1	0
6	1947	1940	12	0	8	0	299		0	1940	1	0
7	1946	1940	13	0	8	0	220		0	1940	1	0
6	1940	1940	9	0	9	0	299		0	1940	0	0
7	1940	1940	9	0	9	0	220		0	1940	0	0
6	1947	1940	9	0	9	0	299		0	1940	0	0
7	1947	1940	9	0	9	0	220		0	1940	0	0
6	1940	1940	10	0	9	0	265		0	1940	0	0
6	1940	1940	11	2	9	0.181818182	265		0	1940	0	0
7	1938	1930	13	0	9	0	220		0	1940	1	0
7	1940	1940	13	0	9	0	220		0	1940	1	0
7	1945	1940	13	0	9	0	220		0	1940	1	0
7	1946	1940	13	0	9	0	220		0	1940	1	0
6	1938	1930	9	0	10	0	299		0	1940	0	0
7	1938	1930	9	0	10	0	220		0	1940	0	0
6	1940	1940	10	0	10	0	299		0	1940	0	0
7	1940	1940	10	0	10	0	220		0	1940	0	0
6	1945	1940	11	1	10	0.090909091	299		0	1940	0	0
7	1947	1940	11	0	10	0	220		0	1940	0	0
7	1941	1940	13	0	10	0	220		0	1940	1	0
7	1944	1940	9	0	11	0	220		0	1940	0	0
7	1940	1940	12	1	11	0.083333333	220		0	1940	1	0
6	1941	1940	12	0	11	0	299		0	1940	1	0
7	1941	1940	12	0	11	0	220		0	1940	1	0
6	1944	1940	12	0	11	0	299		0	1940	1	0
7	1944	1940	12	0	11	0	220		0	1940	1	0
6	1945	1940	12	0	11	0	299		0	1940	1	0
7	1945	1940	12	0	11	0	220		0	1940	1	0
7	1947	1940	13	1	11	0.083333333	220		0	1940	1	0
7	1947	1940	13	0	11	0	220		0	1940	1	0
6	1939	1930	9	0	12	0	299		0	1940	0	0
7	1939	1930	9	0	12	0	220		0	1940	0	0
6	1943	1940	10	0	12	0	299		0	1940	0	0
7	1943	1940	10	0	12	0	220		0	1940	0	0
6	1942	1940	10	0	13	0	265		0	1940	0	0
7	1945	1940	11	1	13	0.071428571	220		0	1940	0	0
6	1939	1930	12	0	13	0	265		0	1940	1	0
6	1939	1930	12	0	13	0	299		0	1940	1	0
7	1939	1930	12	0	13	0	220		0	1940	1	0
7	1942	1940	12	0	13	0	220		0	1940	1	0
7	1947	1940	12	0	13	0	220		0	1940	1	0
7	1947	1940	12	0	13	0	220		0	1940	1	0
6	1938	1930	9	0	14	0	299		0	1940	0	0
7	1938	1930	9	0	14	0	220		0	1940	0	0
6	1940	1940	11	0	14	0	299		0	1940	0	0
7	1940	1940	11	0	14	0	220		0	1940	0	0
6	1943	1940	11	0	14	0	299		0	1940	0	0
7	1943	1940	11	0	14	0	220		0	1940	0	0
6	1945	1940	12	0	14	0	299		0	1940	1	0
7	1945	1940	12	0	14	0	220		0	1940	1	0
6	1938	1930	9	0	15	0	299		0	1940	0	0
7	1938	1930	9	0	15	0	220		0	1940	0	0
6	1945	1940	9	0	15	0	299		0	1940	0	0
7	1945	1940	9	0	15	0	220		0	1940	0	0
7	1944	1940	13	0	15	0	220		0	1940	1	0
6	1939	1930	12	0	16	0	299		0	1940	1	0
7	1939	1930	12	0	16	0	220		0	1940	1	0
6	1947	1940	12	0	16	0	299		0	1940	1	0
6	1943	1940	9	0	17	0	299		0	1940	0	0
7	1943	1940	9	0	17	0	220		0	1940	0	0
7	1947	1940	10	0	17	0	220		0	1940	0	0
7	1943	1940	13	0	17	0	220		0	1940	1	0
6	1946	1940	10	0	18	0	299		0	1940	0	0
7	1946	1940	10	0	18	0	220		0	1940	0	0
6	1939	1930	11	0	18	0	265		0	1940	0	0
6	1942	1940	12	0	18	0	299		0	1940	1	0
6	1943	1940	10	0	19	0	299		0	1940	0	0
7	1943	1940	10	0	19	0	220		0	1940	0	0
6	1944	1940	11	0	19	0	299		0	1940	0	0
7	1944	1940	11	0	19	0	220		0	1940	0	0
6	1944	1940	10	0	20	0	299		0	1940	0	0
7	1944	1940	10	0	20	0	220		0	1940	0	0
6	1945	1940	10	0	20	0	299		0	1940	0	0
7	1945	1940	10	0	20	0	220		0	1940	0	0
6	1945	1940	11	1	20	0.047619048	299		0	1940	0	0
6	1946	1940	11	0	20	0	299		0	1940	0	0
7	1946	1940	11	0	20	0	220		0	1940	0	0
6	1947	1940	11	0	20	0	299		0	1940	0	0
7	1945	1940	9	0	21	0	220		0	1940	0	1
6	1939	1930	10	0	21	0	265		0	1940	0	1
6	1947	1940	11	0	21	0	299		0	1940	0	1
6	1938	1930	12	0	22	0	299		0	1940	1	1
7	1938	1930	12	0	22	0	220		0	1940	1	1
7	1938	1930	12	0	22	0	220		0	1940	1	1
6	1947	1940	12	0	22	0	299		0	1940	1	1
6	1940	1940	9	0	23	0	299		0	1940	0	1
7	1940	1940	9	0	23	0	220		0	1940	0	1
6	1942	1940	10	0	23	0	299		0	1940	0	1
7	1942	1940	10	0	23	0	220		0	1940	0	1
6	1947	1940	10	0	23	0	299		0	1940	0	1
6	1942	1940	11	0	23	0	299		0	1940	0	1
7	1942	1940	11	0	23	0	220		0	1940	0	1
7	1945	1940	11	1	23	0.041666667	220		0	1940	0	1
6	1947	1940	11	0	23	0	299		0	1940	0	1
6	1938	1930	12	0	23	0	299		0	1940	1	1
7	1938	1930	12	0	23	0	220		0	1940	1	1
7	1942	1940	13	0	23	0	220		0	1940	1	1
7	1947	1940	9	0	24	0	220		0	1940	0	1
6	1939	1930	10	0	24	0	299		0	1940	0	1
7	1939	1930	10	0	24	0	220		0	1940	0	1
6	1946	1940	12	0	24	0	299		0	1940	1	1
7	1946	1940	12	0	24	0	220		0	1940	1	1
6	1944	1940	10	0	25	0	299		0	1940	0	1
7	1944	1940	10	0	25	0	220		0	1940	0	1
6	1939	1930	12	0	25	0	299		0	1940	1	1
7	1939	1930	12	0	25	0	220		0	1940	1	1
6	1944	1940	12	0	25	0	299		0	1940	1	1
7	1944	1940	12	0	25	0	220		0	1940	1	1
7	1941	1940	13	0	25	0	220		0	1940	1	1
6	1946	1940	9	0	26	0	299		0	1940	0	1
7	1946	1940	9	0	26	0	220		0	1940	0	1
6	1940	1940	10	0	26	0	299		0	1940	0	1
7	1940	1940	10	0	26	0	220		0	1940	0	1
7	1947	1940	10	0	26	0	220		0	1940	0	1
6	1939	1930	11	1	26	0.038461538	265		0	1940	0	1
6	1940	1940	11	0	26	0	299		0	1940	0	1
7	1940	1940	11	0	26	0	220		0	1940	0	1
6	1941	1940	11	0	26	0	299		0	1940	0	1
7	1941	1940	11	0	26	0	220		0	1940	0	1
6	1940	1940	9	0	27	0	299		0	1940	0	1
7	1940	1940	9	0	27	0	220		0	1940	0	1
6	1939	1930	10	0	27	0	265		0	1940	0	1
6	1940	1940	10	0	27	0	299		0	1940	0	1
7	1940	1940	10	0	27	0	220		0	1940	0	1
6	1946	1940	11	0	27	0	299		0	1940	0	1
7	1946	1940	11	0	27	0	220		0	1940	0	1
7	1947	1940	11	0	27	0	220		0	1940	0	1
6	1941	1940	12	0	27	0	299		0	1940	1	1
7	1941	1940	12	0	27	0	220		0	1940	1	1
6	1945	1940	9	0	28	0	299		0	1940	0	1
6	1945	1940	10	0	28	0	299		0	1940	0	1
7	1945	1940	10	0	28	0	220		0	1940	0	1
6	1946	1940	10	0	28	0	299		0	1940	0	1
7	1946	1940	10	0	28	0	220		0	1940	0	1
6	1942	1940	9	0	29	0	299		0	1940	0	1
7	1942	1940	9	0	29	0	220		0	1940	0	1
6	1942	1940	10	0	29	0	299		0	1940	0	1
7	1942	1940	10	0	29	0	220		0	1940	0	1
7	1947	1940	10	0	29	0	220		0	1940	0	1
6	1941	1940	11	0	29	0	299		0	1940	0	1
7	1941	1940	11	0	29	0	220		0	1940	0	1
6	1938	1930	12	0	29	0	299		0	1940	1	1
6	1939	1930	11	0	30	0	299		0	1940	0	1
7	1939	1930	11	0	30	0	220		0	1940	0	1
6	1939	1930	12	0	30	0	299		0	1940	1	1
7	1939	1930	12	0	30	0	220		0	1940	1	1
6	1939	1930	10	0	31	0	299		0	1940	0	1
7	1939	1930	10	0	31	0	220		0	1940	0	1
6	1947	1940	10	0	31	0	299		0	1940	0	1
6	1940	1940	11	1	31	0.03125	299		0	1940	0	1
6	1947	1940	11	0	31	0	299		0	1940	0	1
6	1938	1930	10	0	32	0	299		0	1940	0	1
7	1938	1930	10	0	32	0	220		0	1940	0	1
6	1941	1940	10	0	32	0	299		0	1940	0	1
7	1941	1940	10	0	32	0	220		0	1940	0	1
6	1938	1930	11	0	32	0	299		0	1940	0	1
7	1938	1930	11	0	32	0	220		0	1940	0	1
6	1942	1940	11	0	32	0	299		0	1940	0	1
7	1942	1940	11	0	32	0	220		0	1940	0	1
6	1941	1940	9	0	33	0	299		0	1940	0	1
7	1941	1940	9	0	33	0	220		0	1940	0	1
7	1940	1940	11	1	34	0.028571429	220		0	1940	0	1
6	1941	1940	11	0	34	0	299		0	1940	0	1
7	1941	1940	11	0	34	0	220		0	1940	0	1
6	1947	1940	11	0	34	0	299		0	1940	0	1
7	1947	1940	11	0	34	0	220		0	1940	0	1
6	1941	1940	9	0	35	0	299		0	1940	0	1
7	1941	1940	9	0	35	0	220		0	1940	0	1
6	1938	1930	10	0	35	0	299		0	1940	0	1
7	1938	1930	10	0	35	0	220		0	1940	0	1
6	1944	1940	9	0	36	0	299		0	1940	0	1
7	1944	1940	9	0	36	0	220		0	1940	0	1
6	1938	1930	11	0	36	0	299		0	1940	0	1
7	1938	1930	11	0	36	0	220		0	1940	0	1
6	1943	1940	9	0	38	0	299		0	1940	0	1
7	1943	1940	9	0	38	0	220		0	1940	0	1
6	1947	1940	9	0	38	0	299		0	1940	0	1
7	1947	1940	9	0	38	0	220		0	1940	0	1
6	1947	1940	10	0	38	0	299		0	1940	0	1
6	1942	1940	9	0	39	0	299		0	1940	0	1
7	1942	1940	9	0	39	0	220		0	1940	0	1
7	1947	1940	10	0	42	0	220		0	1940	0	1
6	1946	1940	10	0	44	0	299		0	1940	0	1
7	1946	1940	10	0	44	0	220		0	1940	0	1
6	1942	1940	10	0	48	0	299		0	1940	0	1
7	1942	1940	10	0	48	0	220		0	1940	0	1
6	1941	1940	10	0	49	0	299		0	1940	0	1
7	1941	1940	10	0	49	0	220		0	1940	0	1
6	1938	1930	10	0	50	0	299		0	1940	0	1
7	1938	1930	10	0	50	0	220		0	1940	0	1
6	1945	1940	10	0	51	0	299		0	1940	0	1
7	1945	1940	10	0	51	0	220		0	1940	0	1
6	1941	1940	10	0	59	0	299		0	1940	0	1
7	1941	1940	10	0	59	0	220		0	1940	0	1
1	1939	1930	11	0	615	0	310	Berkshire	0	1940	0	1
6	1954	1950	11	0	0	0	299		0	1950	0	0
6	1952	1950	12	0	0	0	261		0	1950	1	0
6	1949	1940	13	0	0	0	111		0	1950	1	0
7	1951	1950	13	0	0	0	220		0	1950	1	0
6	1950	1950	9	0	1	0	299		0	1950	0	0
7	1950	1950	9	0	1	0	220		0	1950	0	0
6	1951	1950	9	0	1	0	79		0	1950	0	0
6	1953	1950	9	0	1	0	299		0	1950	0	0
7	1953	1950	9	0	1	0	220		0	1950	0	0
6	1956	1950	9	0	1	0	299		0	1950	0	0
7	1956	1950	9	0	1	0	220		0	1950	0	0
7	1951	1950	13	0	1	0	220		0	1950	1	0
6	1950	1950	9	0	2	0	299		0	1950	0	0
6	1950	1950	9	0	2	0	299		0	1950	0	0
7	1950	1950	9	0	2	0	220		0	1950	0	0
7	1950	1950	9	0	2	0	220		0	1950	0	0
6	1951	1950	9	0	2	0	299		0	1950	0	0
7	1951	1950	9	0	2	0	220		0	1950	0	0
7	1952	1950	9	0	2	0	220		0	1950	0	0
6	1952	1950	10	0	2	0	261		0	1950	0	0
6	1953	1950	10	0	2	0	261		0	1950	0	0
6	1949	1940	11	0	2	0	265		0	1950	0	0
6	1949	1940	12	1	2	0.333333333	265		0	1950	1	0
6	1950	1950	12	1	2	0.333333333	299		0	1950	1	0
6	1949	1940	13	0	2	0	265		0	1950	1	0
6	1952	1950	13	0	2	0	79		0	1950	1	0
7	1953	1950	13	0	2	0	220		0	1950	1	0
6	1951	1950	9	0	3	0	79		0	1950	0	0
6	1952	1950	9	0	3	0	299		0	1950	0	0
6	1953	1950	10	0	3	0	261		0	1950	0	0
7	1948	1940	13	0	3	0	220		0	1950	1	0
7	1949	1940	13	0	3	0	220		0	1950	1	0
7	1951	1950	13	0	3	0	220		0	1950	1	0
6	1953	1950	13	0	3	0	261		0	1950	1	0
6	1957	1950	9	0	4	0	299		0	1950	0	0
7	1957	1950	9	0	4	0	220		0	1950	0	0
6	1949	1940	10	1	4	0.2	265		0	1950	0	0
6	1948	1940	12	0	4	0	265		0	1950	1	0
6	1949	1940	12	1	4	0.2	265		0	1950	1	0
6	1951	1950	12	0	4	0	299		0	1950	1	0
6	1951	1950	12	1	4	0.2	299		0	1950	1	0
7	1951	1950	12	0	4	0	220		0	1950	1	0
7	1952	1950	13	0	4	0	220		0	1950	1	0
7	1953	1950	13	0	4	0	220		0	1950	1	0
6	1954	1950	9	0	5	0	261		0	1950	0	0
6	1956	1950	9	0	5	0	299	Ghilad	0	1950	0	0
7	1956	1950	9	0	5	0	220		0	1950	0	0
6	1951	1950	10	0	5	0	299		0	1950	0	0
7	1951	1950	10	0	5	0	220		0	1950	0	0
6	1952	1950	10	0	5	0	261		0	1950	0	0
6	1956	1950	10	0	5	0	79		0	1950	0	0
6	1951	1950	11	0	5	0	299		0	1950	0	0
7	1951	1950	11	0	5	0	220		0	1950	0	0
6	1949	1940	12	0	5	0	299		0	1950	1	0
7	1949	1940	12	0	5	0	220		0	1950	1	0
7	1950	1950	12	1	5	0.166666667	220		0	1950	1	0
6	1951	1950	12	3	5	0.375	79		0	1950	1	0
6	1951	1950	12	1	5	0.166666667	79		0	1950	1	0
6	1952	1950	12	0	5	0	299		0	1950	1	0
7	1952	1950	12	0	5	0	220		0	1950	1	0
6	1954	1950	12	0	5	0	299		0	1950	1	0
7	1954	1950	12	0	5	0	220		0	1950	1	0
7	1948	1940	13	1	5	0.166666667	220		0	1950	1	0
7	1950	1950	13	0	5	0	220		0	1950	1	0
7	1952	1950	13	0	5	0	220		0	1950	1	0
6	1955	1950	13	2	5	0.285714286	79		0	1950	1	0
6	1948	1940	9	0	6	0	299		0	1950	0	0
7	1948	1940	9	0	6	0	220		0	1950	0	0
6	1952	1950	9	0	6	0	299		0	1950	0	0
7	1952	1950	9	0	6	0	220		0	1950	0	0
6	1951	1950	10	1	6	0.142857143	79		0	1950	0	0
6	1950	1950	12	0	6	0	299		0	1950	1	0
7	1950	1950	12	0	6	0	220		0	1950	1	0
6	1955	1950	12	3	6	0.333333333	79		0	1950	1	0
6	1955	1950	12	0	6	0	299		0	1950	1	0
7	1955	1950	12	0	6	0	220		0	1950	1	0
6	1953	1950	13	2	6	0.25	79		0	1950	1	0
6	1955	1950	13	2	6	0.25	79		0	1950	1	0
6	1950	1950	10	0	7	0	299		0	1950	0	0
6	1950	1950	10	0	7	0	299		0	1950	0	0
7	1950	1950	10	0	7	0	220		0	1950	0	0
6	1951	1950	10	0	7	0	79		0	1950	0	0
6	1951	1950	10	0	7	0	299		0	1950	0	0
7	1951	1950	10	0	7	0	220		0	1950	0	0
6	1951	1950	11	0	7	0	79		0	1950	0	0
7	1951	1950	12	1	7	0.125	220		0	1950	1	0
6	1952	1950	12	0	7	0	79		0	1950	1	0
6	1954	1950	12	0	7	0	79		0	1950	1	0
7	1950	1950	13	1	7	0.125	220		0	1950	1	0
6	1951	1950	13	6	7	0.461538462	79		0	1950	1	0
6	1952	1950	13	0	7	0	261		0	1950	1	0
6	1953	1950	9	0	8	0	261		0	1950	0	0
6	1948	1940	10	0	8	0	265		0	1950	0	0
6	1956	1950	11	0	8	0	79		0	1950	0	0
6	1951	1950	13	0	8	0	79		0	1950	1	0
6	1953	1950	13	0	8	0	261		0	1950	1	0
6	1956	1950	13	2	8	0.2	79		0	1950	1	0
6	1948	1940	9	0	9	0	299		0	1950	0	0
7	1948	1940	9	0	9	0	220		0	1950	0	0
6	1950	1950	9	0	9	0	299		0	1950	0	0
7	1950	1950	9	0	9	0	220		0	1950	0	0
6	1953	1950	9	0	9	0	261		0	1950	0	0
6	1952	1950	10	0	9	0	261		0	1950	0	0
6	1952	1950	10	0	9	0	299		0	1950	0	0
7	1952	1950	10	0	9	0	220		0	1950	0	0
6	1948	1940	11	0	9	0	265		0	1950	0	0
6	1949	1940	11	1	9	0.1	299		0	1950	0	0
6	1950	1950	11	0	9	0	299		0	1950	0	0
7	1950	1950	11	0	9	0	220		0	1950	0	0
6	1952	1950	11	0	9	0	261		0	1950	0	0
6	1949	1940	12	0	9	0	299		0	1950	1	0
7	1949	1940	12	0	9	0	220		0	1950	1	0
6	1953	1950	12	0	9	0	261		0	1950	1	0
6	1954	1950	12	2	9	0.181818182	299		0	1950	1	0
6	1956	1950	12	3	9	0.25	79		0	1950	1	0
6	1948	1940	9	0	10	0	299		0	1950	0	0
7	1948	1940	9	0	10	0	220		0	1950	0	0
6	1949	1940	10	0	10	0	299		0	1950	0	0
7	1949	1940	10	0	10	0	220		0	1950	0	0
6	1951	1950	10	0	10	0	79		0	1950	0	0
6	1951	1950	10	0	10	0	79		0	1950	0	0
6	1952	1950	10	0	10	0	79		0	1950	0	0
6	1952	1950	10	0	10	0	299		0	1950	0	0
7	1952	1950	10	0	10	0	220		0	1950	0	0
6	1948	1940	11	0	10	0	299		0	1950	0	0
7	1948	1940	11	0	10	0	220		0	1950	0	0
6	1953	1950	11	0	10	0	79		0	1950	0	0
6	1949	1940	12	0	10	0	299		0	1950	1	0
7	1949	1940	12	0	10	0	220		0	1950	1	0
6	1951	1950	12	0	10	0	79		0	1950	1	0
6	1952	1950	13	2	10	0.166666667	79		0	1950	1	0
6	1953	1950	10	0	11	0	261		0	1950	0	0
6	1952	1950	11	0	11	0	299		0	1950	0	0
7	1952	1950	11	0	11	0	220		0	1950	0	0
6	1950	1950	12	1	11	0.083333333	299		0	1950	1	0
7	1948	1940	13	0	11	0	220		0	1950	1	0
7	1948	1940	13	1	11	0.083333333	220		0	1950	1	0
6	1952	1950	13	2	11	0.153846154	79		0	1950	1	0
6	1953	1950	13	1	11	0.083333333	79		0	1950	1	0
6	1955	1950	13	0	11	0	79		0	1950	1	0
6	1956	1950	13	3	11	0.214285714	79		0	1950	1	0
7	1956	1950	13	0	11	0	220		0	1950	1	0
6	1952	1950	9	0	12	0	261		0	1950	0	0
6	1951	1950	10	0	12	0	299		0	1950	0	0
7	1951	1950	10	0	12	0	220		0	1950	0	0
6	1952	1950	10	0	12	0	299		0	1950	0	0
7	1952	1950	10	0	12	0	220		0	1950	0	0
6	1953	1950	10	0	12	0	79		0	1950	0	0
6	1955	1950	10	0	12	0	79		0	1950	0	0
7	1949	1940	11	1	12	0.076923077	220		0	1950	0	0
6	1954	1950	11	0	12	0	299		0	1950	0	0
7	1954	1950	11	0	12	0	220		0	1950	0	0
6	1951	1950	13	3	12	0.2	79		0	1950	1	0
6	1953	1950	13	0	12	0	261		0	1950	1	0
6	1954	1950	13	9	12	0.428571429	79		0	1950	1	0
7	1955	1950	13	0	12	0	220		0	1950	1	0
6	1956	1950	13	0	12	0	79		0	1950	1	0
6	1957	1950	13	0	12	0	79		0	1950	1	0
6	1949	1940	9	0	13	0	299		0	1950	0	0
7	1949	1940	9	0	13	0	220		0	1950	0	0
6	1950	1950	10	0	13	0	299		0	1950	0	0
7	1950	1950	10	0	13	0	220		0	1950	0	0
6	1957	1950	10	0	13	0	79		0	1950	0	0
6	1952	1950	11	1	13	0.071428571	79		0	1950	0	0
6	1955	1950	11	0	13	0	79		0	1950	0	0
6	1956	1950	11	0	13	0	79		0	1950	0	0
6	1948	1940	12	0	13	0	299		0	1950	1	0
6	1948	1940	12	0	13	0	299		0	1950	1	0
7	1948	1940	12	0	13	0	220		0	1950	1	0
7	1948	1940	12	0	13	0	220		0	1950	1	0
6	1951	1950	12	1	13	0.071428571	79		0	1950	1	0
6	1952	1950	12	0	13	0	261		0	1950	1	0
6	1951	1950	13	0	13	0	79		0	1950	1	0
6	1952	1950	9	0	14	0	299		0	1950	0	0
7	1952	1950	9	0	14	0	220		0	1950	0	0
6	1949	1940	11	1	14	0.066666667	299		0	1950	0	0
7	1950	1950	12	1	14	0.066666667	220		0	1950	1	0
6	1953	1950	12	2	14	0.125	79		0	1950	1	0
6	1953	1950	12	0	14	0	299		0	1950	1	0
7	1953	1950	12	0	14	0	220		0	1950	1	0
6	1955	1950	12	1	14	0.066666667	299		0	1950	1	0
6	1957	1950	13	0	14	0	79		0	1950	1	0
6	1956	1950	10	0	15	0	79		0	1950	0	0
6	1956	1950	10	0	15	0	79		0	1950	0	0
6	1953	1950	11	0	15	0	79		0	1950	0	0
6	1951	1950	12	1	15	0.0625	299		0	1950	1	0
7	1954	1950	13	1	15	0.0625	220		0	1950	1	0
6	1949	1940	10	0	16	0	299		0	1950	0	0
7	1949	1940	10	0	16	0	220		0	1950	0	0
6	1951	1950	11	0	16	0	79		0	1950	0	0
6	1952	1950	11	0	16	0	299		0	1950	0	0
7	1952	1950	11	0	16	0	220		0	1950	0	0
6	1953	1950	11	0	16	0	299		0	1950	0	0
7	1953	1950	11	0	16	0	220		0	1950	0	0
6	1951	1950	12	3	16	0.157894737	79		0	1950	1	0
6	1954	1950	12	0	16	0	299		0	1950	1	0
7	1954	1950	12	0	16	0	220		0	1950	1	0
6	1953	1950	13	1	16	0.058823529	79		0	1950	1	0
7	1953	1950	13	0	16	0	220		0	1950	1	0
6	1957	1950	13	1	16	0.058823529	79		0	1950	1	0
6	1950	1950	9	0	17	0	299		0	1950	0	0
7	1950	1950	9	0	17	0	220		0	1950	0	0
6	1948	1940	10	0	17	0	299		0	1950	0	0
7	1948	1940	10	0	17	0	220		0	1950	0	0
6	1949	1940	10	0	17	0	299		0	1950	0	0
7	1949	1940	10	0	17	0	220		0	1950	0	0
6	1951	1950	10	0	17	0	299		0	1950	0	0
7	1951	1950	10	0	17	0	220		0	1950	0	0
6	1948	1940	11	0	17	0	299		0	1950	0	0
6	1949	1940	11	0	17	0	299		0	1950	0	0
7	1949	1940	11	1	17	0.055555556	220		0	1950	0	0
7	1949	1940	11	0	17	0	220		0	1950	0	0
6	1952	1950	11	1	17	0.055555556	79		0	1950	0	0
7	1955	1950	12	1	17	0.055555556	220		0	1950	1	0
6	1957	1950	12	0	17	0	79		0	1950	1	0
6	1953	1950	13	7	17	0.291666667	79		0	1950	1	0
6	1953	1950	9	1	18	0.052631579	261		0	1950	0	0
6	1955	1950	9	0	18	0	79		0	1950	0	0
6	1953	1950	10	0	18	0	79		0	1950	0	0
6	1954	1950	10	0	18	0	79		0	1950	0	0
6	1954	1950	10	0	18	0	299		0	1950	0	0
7	1954	1950	10	0	18	0	220		0	1950	0	0
6	1953	1950	11	0	18	0	299		0	1950	0	0
7	1953	1950	11	0	18	0	220		0	1950	0	0
7	1951	1950	12	1	18	0.052631579	220		0	1950	1	0
6	1955	1950	12	1	18	0.052631579	79		0	1950	1	0
6	1957	1950	13	2	18	0.1	79		0	1950	1	0
6	1949	1940	10	0	19	0	299		0	1950	0	0
7	1949	1940	10	0	19	0	220		0	1950	0	0
6	1952	1950	10	0	19	0	79		0	1950	0	0
6	1954	1950	10	0	19	0	79		0	1950	0	0
6	1955	1950	10	1	19	0.05	79		0	1950	0	0
6	1956	1950	10	0	19	0	299		0	1950	0	0
7	1956	1950	10	0	19	0	220		0	1950	0	0
6	1951	1950	11	0	19	0	299		0	1950	0	0
7	1951	1950	11	0	19	0	220		0	1950	0	0
6	1953	1950	12	1	19	0.05	299		0	1950	1	0
6	1949	1940	9	0	20	0	299		0	1950	0	0
7	1949	1940	9	0	20	0	220		0	1950	0	0
6	1952	1950	9	0	20	0	261		0	1950	0	0
6	1954	1950	10	0	20	0	79		0	1950	0	0
6	1957	1950	10	0	20	0	79		0	1950	0	0
6	1952	1950	12	4	20	0.166666667	79		0	1950	1	0
6	1953	1950	12	1	20	0.047619048	79		0	1950	1	0
6	1953	1950	12	0	20	0	79		0	1950	1	0
6	1955	1950	12	0	20	0	79		0	1950	1	0
6	1952	1950	9	0	21	0	261		0	1950	0	1
6	1953	1950	10	0	21	0	299		0	1950	0	1
7	1953	1950	10	0	21	0	220		0	1950	0	1
6	1950	1950	11	0	21	0	299		0	1950	0	1
7	1950	1950	11	0	21	0	220		0	1950	0	1
6	1953	1950	11	1	21	0.045454545	79		0	1950	0	1
6	1954	1950	11	0	21	0	299		0	1950	0	1
7	1954	1950	11	0	21	0	220		0	1950	0	1
6	1952	1950	12	1	21	0.045454545	79		0	1950	1	1
6	1956	1950	12	1	21	0.045454545	79		0	1950	1	1
7	1957	1950	13	1	21	0.045454545	220		0	1950	1	1
6	1952	1950	9	0	22	0	261		0	1950	0	1
6	1954	1950	10	0	22	0	299		0	1950	0	1
7	1954	1950	10	0	22	0	220		0	1950	0	1
6	1957	1950	10	0	22	0	79		0	1950	0	1
6	1950	1950	11	0	22	0	299		0	1950	0	1
7	1950	1950	11	0	22	0	220		0	1950	0	1
6	1951	1950	11	0	22	0	299		0	1950	0	1
7	1951	1950	11	0	22	0	220		0	1950	0	1
6	1953	1950	12	1	22	0.043478261	299		0	1950	1	1
7	1953	1950	12	1	22	0.043478261	220		0	1950	1	1
6	1955	1950	12	1	22	0.043478261	79		0	1950	1	1
6	1956	1950	12	0	22	0	299		0	1950	1	1
7	1956	1950	12	0	22	0	220		0	1950	1	1
6	1957	1950	12	0	22	0	299		0	1950	1	1
7	1957	1950	12	0	22	0	220		0	1950	1	1
6	1954	1950	13	1	22	0.043478261	79		0	1950	1	1
6	1954	1950	13	0	22	0	79		0	1950	1	1
6	1956	1950	13	0	22	0	79		0	1950	1	1
6	1955	1950	10	0	23	0	79		0	1950	0	1
6	1948	1940	9	0	24	0	299		0	1950	0	1
7	1948	1940	9	0	24	0	220		0	1950	0	1
6	1957	1950	11	0	24	0	79		0	1950	0	1
6	1955	1950	12	1	24	0.04	79		0	1950	1	1
6	1955	1950	10	0	25	0	79		0	1950	0	1
7	1953	1950	12	1	25	0.038461538	220		0	1950	1	1
6	1948	1940	10	0	26	0	299		0	1950	0	1
6	1953	1950	10	0	26	0	299		0	1950	0	1
7	1953	1950	10	0	26	0	220		0	1950	0	1
6	1957	1950	10	0	26	0	299		0	1950	0	1
7	1957	1950	10	0	26	0	220		0	1950	0	1
7	1948	1940	11	0	27	0	220		0	1950	0	1
6	1952	1950	11	2	27	0.068965517	79		0	1950	0	1
6	1954	1950	13	4	27	0.129032258	79		0	1950	1	1
6	1950	1950	10	0	28	0	299		0	1950	0	1
7	1950	1950	10	0	28	0	220		0	1950	0	1
6	1954	1950	10	0	28	0	299		0	1950	0	1
7	1954	1950	10	0	28	0	220		0	1950	0	1
6	1956	1950	12	0	28	0	79		0	1950	1	1
6	1957	1950	12	0	28	0	79		0	1950	1	1
6	1957	1950	13	2	28	0.066666667	79		0	1950	1	1
6	1948	1940	10	0	29	0	299		0	1950	0	1
7	1948	1940	10	0	29	0	220		0	1950	0	1
6	1954	1950	10	0	29	0	79		0	1950	0	1
6	1954	1950	11	0	29	0	79		0	1950	0	1
6	1949	1940	9	0	30	0	299		0	1950	0	1
7	1949	1940	9	0	30	0	220		0	1950	0	1
6	1955	1950	10	0	30	0	79		0	1950	0	1
6	1953	1950	11	0	31	0	79		0	1950	0	1
6	1955	1950	10	0	32	0	299		0	1950	0	1
7	1955	1950	10	0	32	0	220		0	1950	0	1
6	1956	1950	10	0	32	0	299		0	1950	0	1
7	1956	1950	10	0	32	0	220		0	1950	0	1
6	1955	1950	11	1	32	0.03030303	79		0	1950	0	1
6	1957	1950	12	1	32	0.03030303	79		0	1950	1	1
6	1955	1950	11	0	33	0	79		0	1950	0	1
6	1948	1940	11	0	34	0	299		0	1950	0	1
7	1948	1940	11	0	34	0	220		0	1950	0	1
6	1954	1950	12	0	34	0	79		0	1950	1	1
6	1954	1950	13	0	35	0	79		0	1950	1	1
6	1954	1950	11	2	36	0.052631579	79		0	1950	0	1
6	1954	1950	12	0	36	0	79		0	1950	1	1
6	1955	1950	11	0	37	0	79		0	1950	0	1
6	1956	1950	11	0	37	0	299		0	1950	0	1
7	1956	1950	11	0	37	0	220		0	1950	0	1
6	1957	1950	11	0	37	0	299		0	1950	0	1
7	1957	1950	11	0	37	0	220		0	1950	0	1
6	1957	1950	11	1	38	0.025641026	79		0	1950	0	1
6	1957	1950	12	0	38	0	299		0	1950	1	1
7	1957	1950	12	0	38	0	220		0	1950	1	1
6	1955	1950	10	0	39	0	299		0	1950	0	1
7	1955	1950	10	0	39	0	220		0	1950	0	1
6	1957	1950	10	0	39	0	299		0	1950	0	1
7	1957	1950	10	0	39	0	220		0	1950	0	1
6	1952	1950	10	0	41	0	79		0	1950	0	1
6	1956	1950	10	0	41	0	299		0	1950	0	1
7	1956	1950	10	0	41	0	220		0	1950	0	1
6	1955	1950	11	0	41	0	299		0	1950	0	1
7	1955	1950	11	0	41	0	220		0	1950	0	1
6	1948	1940	10	0	42	0	299		0	1950	0	1
7	1948	1940	10	0	42	0	220		0	1950	0	1
6	1955	1950	11	0	42	0	299		0	1950	0	1
7	1955	1950	11	0	42	0	220		0	1950	0	1
7	1950	1950	10	0	43	0	220		0	1950	0	1
6	1955	1950	11	0	43	0	299		0	1950	0	1
7	1955	1950	11	0	43	0	220		0	1950	0	1
6	1956	1950	11	0	43	0	299		0	1950	0	1
7	1956	1950	11	0	43	0	220		0	1950	0	1
6	1957	1950	11	0	43	0	299		0	1950	0	1
7	1957	1950	11	0	43	0	220		0	1950	0	1
6	1956	1950	12	1	46	0.021276596	79		0	1950	1	1
6	1956	1950	12	2	46	0.041666667	79		0	1950	1	1
6	1954	1950	11	0	47	0	79		0	1950	0	1
6	1953	1950	10	0	48	0	299		0	1950	0	1
6	1953	1950	10	0	48	0	299		0	1950	0	1
7	1953	1950	10	0	48	0	220		0	1950	0	1
7	1953	1950	10	0	48	0	220		0	1950	0	1
6	1957	1950	11	0	48	0	79		0	1950	0	1
6	1954	1950	12	1	49	0.02	79		0	1950	1	1
6	1957	1950	10	0	50	0	299		0	1950	0	1
7	1957	1950	10	0	50	0	220		0	1950	0	1
6	1957	1950	12	0	51	0	79		0	1950	1	1
6	1956	1950	11	0	60	0	79		0	1950	0	1
6	1954	1950	11	2	61	0.031746032	79		0	1950	0	1
6	1952	1950	11	1	64	0.015384615	79		0	1950	0	1
7	1948	1940	10	16	74	0.177777778	220		0	1950	0	1
6	1957	1950	11	2	95	0.020618557	79		0	1950	0	1
6	1959	1950	11	0	0	0	299		0	1960	0	0
6	1960	1960	13	0	0	0	79		0	1960	1	0
6	1960	1960	12	0	7	0	79		0	1960	1	0
6	1959	1950	10	1	9	0.1	79		0	1960	0	0
6	1958	1950	13	0	9	0	79		0	1960	1	0
6	1960	1960	10	0	10	0	79		0	1960	0	0
6	1958	1950	13	0	10	0	79		0	1960	1	0
6	1959	1950	13	0	10	0	79		0	1960	1	0
6	1959	1950	13	0	10	0	79		0	1960	1	0
6	1960	1960	13	0	10	0	79		0	1960	1	0
6	1958	1950	11	0	11	0	79		0	1960	0	0
7	1958	1950	13	0	11	0	220		0	1960	1	0
6	1958	1950	12	1	12	0.076923077	79		0	1960	1	0
6	1959	1950	10	0	13	0	79		0	1960	0	0
6	1959	1950	12	0	13	0	79		0	1960	1	0
7	1959	1950	13	0	13	0	220		0	1960	1	0
6	1958	1950	12	0	14	0	79		0	1960	1	0
6	1958	1950	13	1	14	0.066666667	79		0	1960	1	0
6	1960	1960	11	1	16	0.0625	79		0	1960	0	0
7	1958	1950	13	0	16	0	220		0	1960	1	0
6	1958	1950	12	1	17	0.055555556	299		0	1960	1	0
7	1963	1960	13	2	17	0.117647059	220		0	1960	1	0
6	1959	1950	10	0	18	0	79		0	1960	0	0
6	1960	1960	10	0	18	0	79		0	1960	0	0
6	1958	1950	11	1	19	0.05	79		0	1960	0	0
6	1959	1950	11	1	19	0.05	79		0	1960	0	0
6	1959	1950	13	0	19	0	79		0	1960	1	0
6	1959	1950	10	0	20	0	79		0	1960	0	0
7	1958	1950	12	1	20	0.047619048	220		0	1960	1	0
6	1960	1960	12	0	20	0	79		0	1960	1	0
7	1963	1960	13	0	20	0	220		0	1960	1	0
6	1958	1950	10	0	21	0	79		0	1960	0	1
6	1958	1950	10	0	21	0	79		0	1960	0	1
6	1958	1950	11	0	21	0	299		0	1960	0	1
7	1958	1950	11	0	21	0	220		0	1960	0	1
6	1960	1960	10	0	22	0	79		0	1960	0	1
6	1959	1950	11	0	22	0	79		0	1960	0	1
6	1960	1960	11	0	22	0	79		0	1960	0	1
6	1960	1960	13	1	23	0.043478261	79		0	1960	1	1
6	1958	1950	12	1	24	0.04	299		0	1960	1	1
6	1958	1950	13	3	24	0.111111111	79		0	1960	1	1
6	1958	1950	10	0	25	0	299		0	1960	0	1
7	1958	1950	10	0	25	0	220		0	1960	0	1
6	1959	1950	11	1	25	0.038461538	79		0	1960	0	1
6	1958	1950	11	1	26	0.037037037	79		0	1960	0	1
6	1959	1950	13	0	26	0	79		0	1960	1	1
6	1958	1950	10	0	27	0	299		0	1960	0	1
7	1958	1950	10	0	27	0	220		0	1960	0	1
7	1958	1950	12	1	27	0.035714286	220		0	1960	1	1
6	1959	1950	12	2	27	0.068965517	299		0	1960	1	1
6	1958	1950	11	0	29	0	79		0	1960	0	1
6	1964	1960	12	1	29	0.034482759	299		0	1960	1	1
7	1960	1960	13	0	29	0	220		0	1960	1	1
6	1960	1960	11	0	30	0	79		0	1960	0	1
6	1958	1950	11	0	31	0	299		0	1960	0	1
7	1958	1950	11	0	31	0	220		0	1960	0	1
6	1963	1960	12	1	31	0.032258065	299		0	1960	1	1
7	1964	1960	12	1	32	0.03125	220		0	1960	1	1
6	1961	1960	9	0	33	0	299		0	1960	0	1
7	1961	1960	9	0	33	0	220		0	1960	0	1
7	1959	1950	12	2	33	0.057142857	220		0	1960	1	1
6	1958	1950	12	0	34	0	79		0	1960	1	1
7	1963	1960	12	1	34	0.029411765	220		0	1960	1	1
7	1962	1960	13	0	34	0	220		0	1960	1	1
6	1959	1950	12	2	37	0.051282051	79		0	1960	1	1
6	1960	1960	12	0	37	0	79		0	1960	1	1
6	1963	1960	12	0	37	0	299		0	1960	1	1
7	1963	1960	12	0	37	0	220		0	1960	1	1
6	1964	1960	12	0	37	0	299		0	1960	1	1
6	1963	1960	10	0	39	0	299		0	1960	0	1
7	1963	1960	10	0	39	0	220		0	1960	0	1
6	1959	1950	11	0	40	0	79		0	1960	0	1
6	1959	1950	12	2	40	0.047619048	79		0	1960	1	1
6	1961	1960	10	0	43	0	299		0	1960	0	1
7	1961	1960	10	0	43	0	220		0	1960	0	1
6	1964	1960	11	0	43	0	299		0	1960	0	1
7	1964	1960	11	0	43	0	220		0	1960	0	1
7	1960	1960	12	0	44	0	220		0	1960	1	1
7	1959	1950	13	1	46	0.021276596	220		0	1960	1	1
6	1964	1960	10	0	47	0	299		0	1960	0	1
7	1964	1960	10	0	47	0	315		0	1960	0	1
6	1958	1950	12	2	47	0.040816327	79		0	1960	1	1
6	1962	1960	12	2	49	0.040816327	299		0	1960	1	1
6	1961	1960	11	0	52	0	299		0	1960	0	1
7	1961	1960	11	0	52	0	316		0	1960	0	1
6	1959	1950	12	0	52	0	299		0	1960	1	1
7	1959	1950	12	0	52	0	220		0	1960	1	1
6	1961	1960	10	0	53	0	299		0	1960	0	1
7	1961	1960	10	0	53	0	317		0	1960	0	1
6	1962	1960	11	2	53	0.037735849	299		0	1960	0	1
7	1961	1960	13	0	54	0	318		0	1960	1	1
7	1962	1960	12	2	55	0.036363636	220		0	1960	1	1
6	1961	1960	12	0	57	0	299		0	1960	1	1
7	1961	1960	12	0	57	0	319		0	1960	1	1
6	1961	1960	10	0	58	0	299		0	1960	0	1
7	1961	1960	10	0	58	0	320		0	1960	0	1
6	1963	1960	11	1	58	0.017241379	299		0	1960	0	1
6	1959	1950	10	0	59	0	299		0	1960	0	1
7	1959	1950	10	0	59	0	220		0	1960	0	1
7	1962	1960	11	2	59	0.033898305	220		0	1960	0	1
6	1960	1960	12	0	59	0	299		0	1960	1	1
7	1960	1960	12	0	59	0	321		0	1960	1	1
7	1963	1960	11	1	61	0.016393443	220		0	1960	0	1
6	1961	1960	11	0	63	0	299		0	1960	0	1
7	1961	1960	11	0	63	0	322		0	1960	0	1
6	1960	1960	12	3	64	0.046875	79		0	1960	1	1
7	1961	1960	13	0	64	0	323		0	1960	1	1
6	1964	1960	11	2	65	0.030769231	299		0	1960	0	1
6	1962	1960	12	0	65	0	299		0	1960	1	1
7	1962	1960	12	0	65	0	324		0	1960	1	1
6	1959	1950	10	0	66	0	299		0	1960	0	1
7	1959	1950	10	0	66	0	220		0	1960	0	1
6	1958	1950	11	0	66	0	79		0	1960	0	1
6	1960	1960	10	0	68	0	299		0	1960	0	1
7	1960	1960	10	0	68	0	325		0	1960	0	1
6	1960	1960	11	0	68	0	299		0	1960	0	1
7	1960	1960	11	0	68	0	220		0	1960	0	1
6	1962	1960	10	0	70	0	299		0	1960	0	1
7	1962	1960	10	0	70	0	220		0	1960	0	1
6	1963	1960	10	0	70	0	299		0	1960	0	1
7	1963	1960	10	0	70	0	220		0	1960	0	1
6	1960	1960	11	1	71	0.014084507	79		0	1960	0	1
7	1964	1960	11	2	71	0.028169014	220		0	1960	0	1
6	1959	1950	10	0	73	0	79		0	1960	0	1
7	1959	1950	10	0	73	0	220		0	1960	0	1
6	1962	1960	10	0	73	0	299		0	1960	0	1
7	1962	1960	10	0	73	0	220		0	1960	0	1
6	1964	1960	10	0	73	0	299		0	1960	0	1
7	1964	1960	10	0	73	0	220		0	1960	0	1
7	1964	1960	12	0	77	0	220		0	1960	1	1
6	1960	1960	11	0	86	0	299		0	1960	0	1
7	1960	1960	11	0	86	0	220		0	1960	0	1
7	1960	1960	13	0	99	0	220		0	1960	1	1
6	1960	1960	10	0	100	0	299		0	1960	0	1
7	1960	1960	10	0	100	0	220		0	1960	0	1
6	1962	1960	11	0	105	0	47		0	1960	0	1
6	1959	1950	11	1	109	0.009090909	299		0	1960	0	1
7	1959	1950	11	1	112	0.008849558	220		0	1960	0	1
6	1961	1960	12	0	119	0	47		0	1960	1	1
6	1961	1960	11	0	145	0	221		0	1960	0	1
1	1963	1960	13	164	212	0.773584906	273	Pembrokeshire	0	1960	1	1
6	1960	1960	12	0	252	0	221		0	1960	1	1
6	1959	1950	12	2	267	0.007434944	221		0	1960	1	1
7	1977	1970	13	0	0	0	220		0	1970	1	0
7	1972	1970	9	0	2	0	220		0	1970	0	0
7	1977	1970	9	0	3	0	220		0	1970	0	0
7	1975	1970	9	0	5	0	220		0	1970	0	0
7	1976	1970	13	0	6	0	220		0	1970	1	0
7	1973	1970	9	0	8	0	220		0	1970	0	0
7	1974	1970	9	0	8	0	220		0	1970	0	0
1	1974	1970	12	0	11	0	39	Highland	0	1970	1	0
7	1972	1970	13	0	11	0	220		0	1970	1	0
7	1976	1970	9	0	14	0	220		0	1970	0	0
7	1973	1970	12	0	15	0	220		0	1970	1	0
7	1975	1970	13	0	15	0	220		0	1970	1	0
7	1973	1970	13	0	16	0	220		0	1970	1	0
7	1976	1970	10	0	18	0	220		0	1970	0	0
7	1973	1970	11	0	19	0	220		0	1970	0	0
7	1977	1970	13	0	19	0	220		0	1970	1	0
7	1972	1970	12	0	25	0	220		0	1970	1	1
7	1975	1970	12	1	25	0.04	220		0	1970	1	1
7	1977	1970	12	0	25	0	220		0	1970	1	1
7	1972	1970	11	0	27	0	220		0	1970	0	1
7	1977	1970	10	0	28	0	220		0	1970	0	1
7	1976	1970	13	0	29	0	220		0	1970	1	1
7	1974	1970	13	0	30	0	220		0	1970	1	1
7	1974	1970	12	0	35	0	220		0	1970	1	1
7	1973	1970	10	0	37	0	220		0	1970	0	1
7	1972	1970	10	0	38	0	220		0	1970	0	1
7	1977	1970	11	1	43	0.023255814	220		0	1970	0	1
7	1974	1970	11	0	44	0	220		0	1970	0	1
7	1976	1970	12	0	45	0	220		0	1970	1	1
7	1974	1970	10	0	48	0	220		0	1970	0	1
7	1976	1970	11	0	57	0	220		0	1970	0	1
7	1976	1970	10	0	60	0	220		0	1970	0	1
7	1975	1970	11	0	68	0	220		0	1970	0	1
7	1975	1970	10	0	91	0	220		0	1970	0	1
1	1972	1970	13	0	202	0	63	Northumberland	0	1970	1	1
1	1971	1970	9	0	596	0	279	Hampshire	0	1970	0	1
7	1983	1980	13	0	0	0	220		0	1980	1	0
7	1982	1980	9	0	2	0	220		0	1980	0	0
7	1985	1980	9	0	2	0	220		0	1980	0	0
7	1984	1980	9	0	4	0	220		0	1980	0	0
7	1978	1970	9	0	5	0	220		0	1980	0	0
7	1983	1980	9	0	5	0	220		0	1980	0	0
7	1981	1980	9	0	6	0	220		0	1980	0	0
7	1986	1980	9	0	6	0	220		0	1980	0	0
7	1980	1980	9	0	7	0	220		0	1980	0	0
7	1980	1980	13	0	9	0	220		0	1980	1	0
7	1983	1980	12	0	10	0	220		0	1980	1	0
7	1987	1980	9	0	11	0	220		0	1980	0	0
7	1982	1980	13	0	11	0	220		0	1980	1	0
7	1984	1980	13	0	14	0	220		0	1980	1	0
7	1979	1970	9	0	15	0	220		0	1980	0	0
7	1981	1980	13	0	15	0	220		0	1980	1	0
7	1983	1980	13	0	15	0	220		0	1980	1	0
7	1985	1980	13	0	15	0	220		0	1980	1	0
7	1978	1970	12	0	16	0	220		0	1980	1	0
7	1985	1980	10	0	18	0	220		0	1980	0	0
7	1980	1980	12	0	18	0	220		0	1980	1	0
7	1981	1980	12	1	18	0.055555556	220		0	1980	1	0
7	1978	1970	13	0	18	0	220		0	1980	1	0
7	1984	1980	10	0	20	0	220		0	1980	0	0
7	1982	1980	12	0	20	0	220		0	1980	1	0
7	1983	1980	10	0	21	0	220		0	1980	0	1
7	1987	1980	10	0	21	0	220		0	1980	0	1
7	1986	1980	13	1	23	0.043478261	220		0	1980	1	1
7	1979	1970	12	0	25	0	220		0	1980	1	1
7	1979	1970	13	0	25	0	220		0	1980	1	1
7	1978	1970	12	0	27	0	220		0	1980	1	1
7	1980	1980	12	1	29	0.034482759	220		0	1980	1	1
7	1978	1970	11	0	31	0	220		0	1980	0	1
7	1980	1980	10	0	33	0	220		0	1980	0	1
7	1983	1980	12	1	35	0.028571429	220		0	1980	1	1
7	1982	1980	13	1	35	0.028571429	220		0	1980	1	1
7	1979	1970	11	0	36	0	220		0	1980	0	1
7	1986	1980	11	0	38	0	220		0	1980	0	1
7	1981	1980	10	0	40	0	220		0	1980	0	1
7	1979	1970	10	0	41	0	220		0	1980	0	1
7	1984	1980	12	0	44	0	220		0	1980	1	1
7	1987	1980	12	0	44	0	220		0	1980	1	1
1	1980	1980	10	1	47	0.021276596	4	Northumberland	0	1980	0	1
7	1985	1980	12	0	47	0	220		0	1980	1	1
7	1980	1980	11	1	49	0.020408163	220		0	1980	0	1
7	1986	1980	12	1	50	0.02	220		0	1980	1	1
7	1986	1980	10	0	54	0	220		0	1980	0	1
7	1981	1980	12	0	55	0	220		0	1980	1	1
7	1981	1980	11	1	58	0.017241379	220		0	1980	0	1
1	1984	1980	11	2	60	0.033333333	4	Northumberland	0	1980	0	1
7	1983	1980	11	0	64	0	220		0	1980	0	1
7	1987	1980	13	0	65	0	220		0	1980	1	1
7	1984	1980	11	0	66	0	220		0	1980	0	1
7	1985	1980	11	0	67	0	220		0	1980	0	1
7	1982	1980	11	1	68	0.014705882	220		0	1980	0	1
7	1982	1980	12	0	71	0	220		0	1980	1	1
7	1987	1980	11	0	75	0	220		0	1980	0	1
7	1982	1980	10	0	84	0	220		0	1980	0	1
7	1978	1970	10	0	93	0	220		0	1980	0	1
1	1985	1980	11	1	189	0.005291005	15	Hampshire	0	1980	0	1
1	1984	1980	12	0	210	0	27	Essex	0	1980	1	1
1	1984	1980	12	0	300	0	124	Essex	0	1980	1	1
1	1984	1980	13	0	319	0	6	West Sussex	0	1980	1	1
1	1983	1980	11	2	337	0.005934718	306	Oxfordshire	0	1980	0	1
1	1983	1980	10	0	344	0	121	Hampshire	0	1980	0	1
1	1985	1980	11	5	648	0.007716049	56	Dumfries and Galloway	0	1980	0	1
7	1989	1980	9	0	1	0	220		0	1990	0	0
7	1991	1990	9	0	1	0	220		0	1990	0	0
7	1993	1990	9	0	1	0	220		0	1990	0	0
7	1994	1990	9	0	1	0	220		0	1990	0	0
7	1997	1990	12	0	1	0	220		0	1990	1	0
7	1992	1990	13	0	1	0	220		0	1990	1	0
7	1991	1990	13	0	3	0	220		0	1990	1	0
7	1993	1990	13	0	3	0	220		0	1990	1	0
7	1992	1990	9	0	4	0	220		0	1990	0	0
7	1988	1980	9	0	5	0	220		0	1990	0	0
7	1990	1990	9	0	6	0	220		0	1990	0	0
7	1995	1990	13	0	11	0	220		0	1990	1	0
7	1996	1990	13	0	13	0	220		0	1990	1	0
7	1992	1990	12	0	15	0	220		0	1990	1	0
7	1990	1990	13	0	15	0	220		0	1990	1	0
7	1997	1990	13	0	17	0	220		0	1990	1	0
7	1989	1980	13	0	19	0	220		0	1990	1	0
7	1997	1990	13	0	20	0	220		0	1990	1	0
7	1993	1990	13	0	21	0	220		0	1990	1	1
7	1991	1990	12	0	22	0	220		0	1990	1	1
7	1993	1990	11	0	23	0	220		0	1990	0	1
7	1991	1990	11	0	24	0	220		0	1990	0	1
7	1992	1990	10	0	27	0	220		0	1990	0	1
7	1995	1990	13	0	27	0	220		0	1990	1	1
7	1989	1980	12	0	32	0	220		0	1990	1	1
7	1993	1990	12	0	34	0	220		0	1990	1	1
7	1990	1990	12	0	35	0	220		0	1990	1	1
7	1996	1990	13	0	37	0	220		0	1990	1	1
7	1992	1990	11	0	38	0	220		0	1990	0	1
7	1988	1980	10	0	39	0	220		0	1990	0	1
7	1995	1990	12	0	40	0	220		0	1990	1	1
7	1993	1990	10	0	43	0	220		0	1990	0	1
7	1988	1980	13	0	43	0	220		0	1990	1	1
7	1990	1990	11	2	54	0.037037037	220		0	1990	0	1
7	1988	1980	12	0	54	0	220		0	1990	1	1
7	1994	1990	13	0	57	0	220		0	1990	1	1
7	1995	1990	11	0	58	0	220		0	1990	0	1
7	1990	1990	10	0	59	0	220		0	1990	0	1
7	1991	1990	10	1	63	0.015873016	220		0	1990	0	1
7	1996	1990	12	1	63	0.015873016	220		0	1990	1	1
7	1989	1980	11	0	64	0	220		0	1990	0	1
7	1995	1990	10	0	65	0	220		0	1990	0	1
7	1989	1980	10	0	67	0	220		0	1990	0	1
7	1997	1990	11	0	67	0	220		0	1990	0	1
7	1997	1990	12	0	68	0	220		0	1990	1	1
7	1994	1990	13	0	70	0	220		0	1990	1	1
7	1994	1990	12	0	74	0	220		0	1990	1	1
7	1994	1990	10	0	79	0	220		0	1990	0	1
7	1996	1990	10	0	85	0	220		0	1990	0	1
7	1988	1980	11	1	87	0.011494253	220		0	1990	0	1
7	1994	1990	11	0	88	0	220		0	1990	0	1
7	1997	1990	11	0	91	0	220		0	1990	0	1
7	1996	1990	11	0	112	0	220		0	1990	0	1
9	1995	1990	13	1	140	0.007142857	300	Northamptonshire	0	1990	1	1
9	1989	1980	12	0	192	0	256		0	1990	1	1
9	1994	1990	11	0	194	0	223	Hampshire	0	1990	0	1
9	1996	1990	13	3	205	0.014634146	300	Northamptonshire	0	1990	1	1
9	1996	1990	13	1	224	0.004464286	300	Northamptonshire	0	1990	1	1
9	1992	1990	13	4	243	0.016460905	300	Northamptonshire	0	1990	1	1
9	1996	1990	12	0	249	0	223	Hampshire	0	1990	1	1
9	1995	1990	13	1	268	0.003731343	300	Northamptonshire	0	1990	1	1
9	1997	1990	12	0	283	0	236		0	1990	1	1
9	1993	1990	12	0	304	0	257		0	1990	1	1
7	2002	2000	13	0	3	0	220		0	2000	1	0
7	2000	2000	13	0	6	0	220		0	2000	1	0
7	2001	2000	13	0	9	0	220		0	2000	1	0
11	2000	2000	13	0	12	0	148	Surrey	0	2000	1	0
7	1999	1990	13	0	14	0	220		0	2000	1	0
7	2004	2000	13	1	15	0.066666667	220		0	2000	1	0
7	1998	1990	13	0	22	0	220		0	2000	1	1
7	2005	2000	13	0	25	0	220		0	2000	1	1
7	1999	1990	13	0	28	0	220		0	2000	1	1
7	2003	2000	13	0	29	0	220		0	2000	1	1
7	2002	2000	12	0	33	0	220		0	2000	1	1
7	2002	2000	13	0	34	0	220		0	2000	1	1
7	2003	2000	13	0	36	0	220		0	2000	1	1
7	2002	2000	10	0	39	0	220		0	2000	0	1
11	2003	2000	10	0	44	0	219	Ceredigion	0	2000	0	1
7	2007	2000	12	0	46	0	220		0	2000	1	1
7	2007	2000	13	0	47	0	220		0	2000	1	1
7	1998	1990	13	0	49	0	220		0	2000	1	1
7	2001	2000	12	0	50	0	220		0	2000	1	1
7	2004	2000	13	0	50	0	220		0	2000	1	1
7	2001	2000	13	0	52	0	220		0	2000	1	1
7	2005	2000	12	0	53	0	220		0	2000	1	1
7	2001	2000	10	0	54	0	220		0	2000	0	1
11	2000	2000	13	0	54	0	148	Surrey	0	2000	1	1
7	2003	2000	10	0	56	0	220		0	2000	0	1
7	2003	2000	11	0	62	0	220		0	2000	0	1
7	2004	2000	12	0	62	0	220		0	2000	1	1
7	2000	2000	12	0	63	0	220		0	2000	1	1
7	2005	2000	13	0	64	0	220		0	2000	1	1
7	2006	2000	13	0	64	0	220		0	2000	1	1
7	2000	2000	10	0	66	0	220		0	2000	0	1
7	2000	2000	11	0	66	0	220		0	2000	0	1
7	2006	2000	11	0	66	0	220		0	2000	0	1
7	2006	2000	12	0	70	0	220		0	2000	1	1
7	2007	2000	11	0	71	0	220		0	2000	0	1
7	2003	2000	12	0	73	0	220		0	2000	1	1
7	2002	2000	11	0	74	0	220		0	2000	0	1
7	2004	2000	10	0	79	0	220		0	2000	0	1
7	2005	2000	11	0	83	0	220		0	2000	0	1
11	1999	1990	13	1	83	0.012048193	148	Surrey	0	2000	1	1
11	2000	2000	11	2	85	0.023529412	284	Powys	0	2000	0	1
9	2005	2000	13	0	86	0	234		0	2000	1	1
7	2001	2000	11	1	88	0.011363636	220		0	2000	0	1
7	1998	1990	11	0	90	0	220		0	2000	0	1
7	1999	1990	12	0	90	0	220		0	2000	1	1
7	1998	1990	10	0	98	0	220		0	2000	0	1
7	2005	2000	10	0	98	0	220		0	2000	0	1
9	1998	1990	10	1	99	0.01010101	247		0	2000	0	1
7	1998	1990	12	0	100	0	220		0	2000	1	1
4	2007	2000	13	0	100	0	95	Devon	0	2000	1	1
7	1999	1990	10	0	104	0	220		0	2000	0	1
11	2003	2000	13	1	104	0.009615385	148	Surrey	0	2000	1	1
7	2004	2000	11	1	105	0.00952381	220		0	2000	0	1
9	2007	2000	13	0	107	0	131	Cambridgeshire	0	2000	1	1
11	1998	1990	13	4	108	0.037037037	148	Surrey	0	2000	1	1
7	2007	2000	10	0	109	0	220		0	2000	0	1
7	2006	2000	10	0	110	0	220		0	2000	0	1
11	2004	2000	13	0	111	0	148	Surrey	0	2000	1	1
9	2001	2000	11	2	116	0.017241379	249		0	2000	0	1
7	1999	1990	11	0	121	0	220		0	2000	0	1
11	2001	2000	10	0	128	0	148	Surrey	0	2000	0	1
9	2002	2000	13	2	128	0.015625	300	Northamptonshire	0	2000	1	1
9	2001	2000	13	9	130	0.069230769	300	Northamptonshire	0	2000	1	1
9	2000	2000	13	7	172	0.040697674	300	Northamptonshire	0	2000	1	1
9	2006	2000	12	0	189	0	252		0	2000	1	1
4	2002	2000	13	1	190	0.005263158	116	Cumbria	0	2000	1	1
4	2007	2000	12	0	197	0	28	Derbyshire	0	2000	1	1
9	2002	2000	10	0	207	0	250		0	2000	0	1
9	2004	2000	12	0	225	0	300	Northamptonshire	0	2000	1	1
9	1999	1990	11	1	231	0.004329004	117	Oxfordshire	0	2000	0	1
9	2004	2000	12	17	231	0.073593074	300	Northamptonshire	0	2000	1	1
9	1998	1990	13	4	241	0.01659751	300	Northamptonshire	0	2000	1	1
9	2001	2000	11	0	244	0	251		0	2000	0	1
4	2007	2000	9	0	246	0	105	East Sussex	0	2000	0	1
4	2006	2000	11	0	251	0	114	Hertfordshire	0	2000	0	1
9	2003	2000	13	7	252	0.027777778	300	Northamptonshire	0	2000	1	1
4	2004	2000	11	0	266	0	49	Cumbria	0	2000	0	1
4	2006	2000	11	1	266	0.003759398	116	Cumbria	0	2000	0	1
9	2007	2000	13	8	276	0.028985507	300	Northamptonshire	0	2000	1	1
9	2005	2000	11	0	293	0	253		0	2000	0	1
4	2003	2000	11	1	316	0.003164557	116	Cumbria	0	2000	0	1
4	2006	2000	9	0	321	0	293	Dorset	0	2000	0	1
4	2007	2000	11	0	327	0	116	Cumbria	0	2000	0	1
4	2005	2000	11	0	338	0	116	Cumbria	0	2000	0	1
9	2004	2000	13	9	346	0.026011561	300	Northamptonshire	0	2000	1	1
4	2003	2000	13	0	350	0	49	Cumbria	0	2000	1	1
4	2004	2000	11	0	359	0	116	Cumbria	0	2000	0	1
4	2006	2000	9	0	383	0	142	North Yorkshire	0	2000	0	1
4	2005	2000	11	0	398	0	49	Cumbria	0	2000	0	1
4	2007	2000	11	0	413	0	225	North Yorkshire	0	2000	0	1
4	2006	2000	10	0	453	0	94	Hertfordshire	0	2000	0	1
4	2007	2000	11	0	454	0	49	Cumbria	0	2000	0	1
4	2000	2000	10	0	466	0	45	Gloucestershire	0	2000	0	1
4	2006	2000	11	0	548	0	49	Cumbria	0	2000	0	1
4	2001	2000	11	0	565	0	49	Cumbria	0	2000	0	1
8	2012	2010	10	0	1	0	72		0	2010	0	0
5	2015	2010	10	0	1	0	29		0	2010	0	0
5	2015	2010	10	0	1	0	19		0	2010	0	0
5	2017	2010	10	0	1	0	110		0	2010	0	0
5	2015	2010	12	0	1	0	110		0	2010	1	0
5	2015	2010	12	0	1	0	110		0	2010	1	0
5	2015	2010	10	0	2	0	129		0	2010	0	0
8	2017	2010	10	0	2	0	138		0	2010	0	0
5	2015	2010	12	0	2	0	129		0	2010	1	0
8	2014	2010	13	0	2	0	113		0	2010	1	0
5	2015	2010	9	0	3	0	110		0	2010	0	0
5	2015	2010	10	0	3	0	57		0	2010	0	0
5	2016	2010	10	0	3	0	123		0	2010	0	0
5	2015	2010	11	0	3	0	144		0	2010	0	0
5	2016	2010	11	0	3	0	110		0	2010	0	0
5	2015	2010	12	0	3	0	129		0	2010	1	0
8	2017	2010	12	0	3	0	52		0	2010	1	0
7	2008	2000	13	0	3	0	220		0	2010	1	0
5	2015	2010	13	0	3	0	58		0	2010	1	0
5	2015	2010	13	0	3	0	107		0	2010	1	0
5	2017	2010	13	0	3	0	107		0	2010	1	0
5	2016	2010	10	0	4	0	288		0	2010	0	0
5	2016	2010	10	0	4	0	123		0	2010	0	0
8	2013	2010	11	0	4	0	138		0	2010	0	0
5	2017	2010	11	0	4	0	110		0	2010	0	0
5	2014	2010	12	0	4	0	110		0	2010	1	0
5	2014	2010	12	0	4	0	7		0	2010	1	0
5	2017	2010	12	0	4	0	110		0	2010	1	0
5	2015	2010	10	0	5	0	129		0	2010	0	0
8	2013	2010	11	0	5	0	125		0	2010	0	0
5	2017	2010	11	0	5	0	19		0	2010	0	0
5	2017	2010	11	0	5	0	110		0	2010	0	0
5	2017	2010	11	0	5	0	123		0	2010	0	0
5	2014	2010	12	0	5	0	107		0	2010	1	0
5	2016	2010	12	0	5	0	288		0	2010	1	0
5	2014	2010	13	0	5	0	110		0	2010	1	0
5	2015	2010	13	0	5	0	107		0	2010	1	0
5	2016	2010	10	0	6	0	110		0	2010	0	0
5	2017	2010	10	0	6	0	110		0	2010	0	0
5	2014	2010	12	0	6	0	110		0	2010	1	0
8	2014	2010	12	1	6	0.166666667	5		0	2010	1	0
5	2015	2010	12	0	6	0	129		0	2010	1	0
5	2015	2010	12	0	6	0	107		0	2010	1	0
5	2016	2010	12	0	6	0	19		0	2010	1	0
5	2016	2010	13	2	6	0.333333333	20		0	2010	1	0
5	2017	2010	13	0	6	0	107		0	2010	1	0
5	2014	2010	10	0	7	0	59		0	2010	0	0
5	2017	2010	10	0	7	0	123		0	2010	0	0
5	2017	2010	10	0	7	0	123		0	2010	0	0
5	2014	2010	11	0	7	0	107		0	2010	0	0
5	2016	2010	11	0	7	0	57		0	2010	0	0
5	2017	2010	11	0	7	0	107		0	2010	0	0
5	2015	2010	12	0	7	0	129		0	2010	1	0
5	2017	2010	13	0	7	0	107		0	2010	1	0
5	2017	2010	9	0	8	0	19		0	2010	0	0
5	2017	2010	10	0	8	0	110		0	2010	0	0
5	2015	2010	11	0	8	0	277		0	2010	0	0
5	2016	2010	12	0	8	0	110		0	2010	1	0
5	2016	2010	12	0	8	0	51		0	2010	1	0
5	2014	2010	13	0	8	0	110		0	2010	1	0
5	2014	2010	13	1	8	0.125	107		0	2010	1	0
8	2014	2010	13	0	8	0	13		0	2010	1	0
5	2017	2010	13	0	8	0	102		0	2010	1	0
5	2014	2010	10	0	9	0	314		0	2010	0	0
5	2017	2010	10	0	9	0	57		0	2010	0	0
5	2015	2010	11	0	9	0	110		0	2010	0	0
5	2016	2010	11	0	9	0	107		0	2010	0	0
8	2013	2010	12	0	9	0	53		0	2010	1	0
5	2014	2010	12	0	9	0	25		0	2010	1	0
5	2015	2010	12	0	9	0	19		0	2010	1	0
5	2014	2010	13	0	9	0	224		0	2010	1	0
5	2016	2010	13	1	9	0.111111111	107		0	2010	1	0
5	2017	2010	13	1	9	0.111111111	229		0	2010	1	0
5	2015	2010	12	0	10	0	270		0	2010	1	0
5	2017	2010	12	1	10	0.1	107		0	2010	1	0
5	2015	2010	13	0	10	0	19		0	2010	1	0
5	2014	2010	13	0	11	0	19		0	2010	1	0
5	2014	2010	13	0	11	0	280		0	2010	1	0
5	2016	2010	13	0	11	0	110		0	2010	1	0
5	2015	2010	10	0	12	0	110		0	2010	0	0
5	2016	2010	10	0	12	0	110		0	2010	0	0
5	2014	2010	11	0	12	0	19		0	2010	0	0
5	2016	2010	11	4	12	0.333333333	20		0	2010	0	0
5	2016	2010	11	0	12	0	280		0	2010	0	0
5	2014	2010	13	1	12	0.083333333	99		0	2010	1	0
5	2015	2010	13	0	12	0	110		0	2010	1	0
5	2015	2010	13	1	12	0.083333333	110		0	2010	1	0
5	2017	2010	13	3	12	0.25	143		0	2010	1	0
5	2017	2010	13	0	12	0	224		0	2010	1	0
5	2014	2010	11	1	13	0.076923077	75		0	2010	0	0
7	2014	2010	13	0	13	0	220		0	2010	1	0
5	2017	2010	13	0	13	0	57		0	2010	1	0
5	2014	2010	13	3	14	0.214285714	99		0	2010	1	0
5	2014	2010	13	1	14	0.071428571	58		0	2010	1	0
5	2017	2010	13	0	14	0	110		0	2010	1	0
5	2016	2010	10	0	15	0	110		0	2010	0	0
5	2016	2010	10	0	15	0	19		0	2010	0	0
5	2015	2010	11	0	15	0	74		0	2010	0	0
5	2016	2010	12	0	15	0	66		0	2010	1	0
5	2014	2010	13	3	15	0.2	107		0	2010	1	0
5	2014	2010	10	0	16	0	110		0	2010	0	0
5	2015	2010	11	0	16	0	107		0	2010	0	0
5	2014	2010	12	1	16	0.0625	230		0	2010	1	0
5	2016	2010	12	0	16	0	110		0	2010	1	0
5	2017	2010	12	0	16	0	110		0	2010	1	0
5	2016	2010	13	0	16	0	19		0	2010	1	0
5	2014	2010	10	0	17	0	43		0	2010	0	0
5	2017	2010	11	0	17	0	104		0	2010	0	0
5	2016	2010	12	0	17	0	107		0	2010	1	0
7	2010	2010	13	0	17	0	220		0	2010	1	0
5	2015	2010	13	2	17	0.117647059	58		0	2010	1	0
5	2014	2010	10	0	18	0	311		0	2010	0	0
5	2017	2010	11	0	18	0	228		0	2010	0	0
7	2012	2010	13	0	18	0	220		0	2010	1	0
5	2014	2010	13	1	18	0.055555556	280		0	2010	1	0
5	2015	2010	12	1	19	0.052631579	67		0	2010	1	0
5	2015	2010	13	0	19	0	48		0	2010	1	0
5	2014	2010	10	0	20	0	264		0	2010	0	0
5	2014	2010	11	0	20	0	303		0	2010	0	0
5	2014	2010	11	0	20	0	144		0	2010	0	0
5	2015	2010	11	0	20	0	227		0	2010	0	0
5	2017	2010	11	0	20	0	144		0	2010	0	0
5	2017	2010	11	0	20	0	134		0	2010	0	0
5	2015	2010	13	4	20	0.2	99		0	2010	1	0
5	2016	2010	13	3	20	0.15	264		0	2010	1	0
5	2016	2010	10	0	21	0	57		0	2010	0	1
5	2014	2010	13	1	21	0.047619048	123		0	2010	1	1
5	2015	2010	13	0	21	0	24		0	2010	1	1
5	2015	2010	10	0	22	0	264		0	2010	0	1
5	2016	2010	12	0	22	0	107		0	2010	1	1
7	2008	2000	13	0	22	0	220		0	2010	1	1
7	2016	2010	13	0	22	0	220		0	2010	1	1
5	2014	2010	11	0	23	0	77		0	2010	0	1
5	2016	2010	13	2	23	0.086956522	107		0	2010	1	1
5	2016	2010	11	0	24	0	19		0	2010	0	1
5	2014	2010	13	0	24	0	41		0	2010	1	1
5	2017	2010	13	0	24	0	107		0	2010	1	1
5	2017	2010	13	1	24	0.041666667	1		0	2010	1	1
5	2016	2010	13	0	25	0	110		0	2010	1	1
5	2017	2010	12	0	26	0	103		0	2010	1	1
5	2015	2010	13	8	26	0.307692308	122		0	2010	1	1
5	2015	2010	13	2	26	0.076923077	224		0	2010	1	1
5	2016	2010	13	0	26	0	137		0	2010	1	1
5	2017	2010	13	0	26	0	107		0	2010	1	1
9	2017	2010	13	0	26	0	241		0	2010	1	1
5	2016	2010	11	0	27	0	144		0	2010	0	1
5	2014	2010	12	1	27	0.037037037	286		0	2010	1	1
5	2017	2010	12	0	27	0	19		0	2010	1	1
5	2014	2010	13	0	27	0	226		0	2010	1	1
5	2014	2010	12	0	28	0	97		0	2010	1	1
5	2016	2010	11	0	29	0	311		0	2010	0	1
5	2015	2010	12	0	29	0	286		0	2010	1	1
5	2014	2010	11	0	30	0	228		0	2010	0	1
5	2015	2010	11	0	30	0	311		0	2010	0	1
5	2016	2010	13	5	30	0.166666667	224		0	2010	1	1
7	2017	2010	13	1	30	0.033333333	220		0	2010	1	1
5	2015	2010	9	0	31	0	57		0	2010	0	1
7	2015	2010	13	1	31	0.032258065	220		0	2010	1	1
5	2015	2010	12	0	32	0	103		0	2010	1	1
5	2016	2010	12	1	32	0.03125	280		0	2010	1	1
5	2017	2010	12	1	32	0.03125	280		0	2010	1	1
5	2017	2010	12	0	33	0	264		0	2010	1	1
5	2017	2010	12	0	33	0	23		0	2010	1	1
5	2017	2010	12	0	33	0	67		0	2010	1	1
5	2016	2010	13	10	33	0.303030303	218		0	2010	1	1
5	2017	2010	10	0	35	0	38		0	2010	0	1
5	2015	2010	13	9	35	0.257142857	264		0	2010	1	1
5	2015	2010	10	0	37	0	38		0	2010	0	1
5	2014	2010	11	0	39	0	67		0	2010	0	1
7	2010	2010	12	0	39	0	220		0	2010	1	1
5	2014	2010	13	12	41	0.292682927	267		0	2010	1	1
5	2016	2010	11	0	42	0	38		0	2010	0	1
5	2016	2010	12	0	42	0	264		0	2010	1	1
7	2014	2010	13	0	44	0	220		0	2010	1	1
5	2017	2010	11	0	45	0	307		0	2010	0	1
5	2016	2010	12	0	45	0	301		0	2010	1	1
5	2014	2010	11	0	46	0	12		0	2010	0	1
5	2016	2010	11	0	47	0	38		0	2010	0	1
5	2016	2010	11	0	49	0	308		0	2010	0	1
9	2016	2010	11	0	49	0	238		0	2010	0	1
7	2013	2010	13	0	51	0	220		0	2010	1	1
7	2015	2010	13	0	51	0	220		0	2010	1	1
7	2012	2010	13	0	56	0	220		0	2010	1	1
7	2011	2010	12	0	59	0	220		0	2010	1	1
7	2013	2010	12	0	60	0	220		0	2010	1	1
4	2017	2010	10	0	63	0	149	Worcestershire	0	2010	0	1
4	2014	2010	11	0	63	0	4	Northumberland	0	2010	0	1
7	2017	2010	13	1	64	0.015625	220		0	2010	1	1
7	2011	2010	13	0	65	0	220		0	2010	1	1
7	2015	2010	11	0	67	0	220		0	2010	0	1
7	2014	2010	12	0	68	0	220		0	2010	1	1
7	2012	2010	12	0	73	0	220		0	2010	1	1
7	2009	2000	13	0	75	0	220		0	2010	1	1
5	2016	2010	9	0	76	0	281		0	2010	0	1
7	2015	2010	12	0	76	0	220		0	2010	1	1
7	2014	2010	11	0	77	0	220		0	2010	0	1
7	2016	2010	13	1	77	0.012987013	220		0	2010	1	1
4	2013	2010	11	0	79	0	70	Devon	0	2010	0	1
5	2015	2010	9	0	80	0	123		0	2010	0	1
7	2012	2010	11	0	80	0	220		0	2010	0	1
7	2008	2000	13	0	81	0	220		0	2010	1	1
7	2010	2010	13	0	81	0	220		0	2010	1	1
9	2008	2000	13	53	82	0.646341463	242		0	2010	1	1
11	2009	2000	13	0	83	0	148	Surrey	0	2010	1	1
4	2013	2010	13	2	84	0.023809524	54	Hampshire	0	2010	1	1
4	2009	2000	13	0	92	0	61	Devon	0	2010	1	1
7	2012	2010	10	0	94	0	220		0	2010	0	1
11	2010	2010	13	11	94	0.117021277	148	Surrey	0	2010	1	1
7	2008	2000	12	0	96	0	220		0	2010	1	1
7	2015	2010	10	0	97	0	220		0	2010	0	1
7	2009	2000	12	0	98	0	220		0	2010	1	1
7	2014	2010	11	0	103	0	220		0	2010	0	1
7	2016	2010	12	1	105	0.00952381	220		0	2010	1	1
7	2013	2010	10	0	106	0	220		0	2010	0	1
7	2017	2010	12	0	108	0	220		0	2010	1	1
9	2015	2010	13	38	109	0.348623853	16	Leicestershire	0	2010	1	1
7	2013	2010	11	0	110	0	220		0	2010	0	1
7	2009	2000	10	0	113	0	220		0	2010	0	1
7	2011	2010	11	0	113	0	220		0	2010	0	1
9	2017	2010	13	0	114	0	18	Warwickshire	0	2010	1	1
7	2009	2000	11	0	116	0	220		0	2010	0	1
7	2010	2010	11	0	118	0	220		0	2010	0	1
4	2016	2010	11	0	118	0	100	Hampshire	0	2010	0	1
7	2008	2000	10	0	119	0	220		0	2010	0	1
7	2008	2000	11	1	119	0.008403361	220		0	2010	0	1
9	2012	2010	13	0	125	0	31	Northamptonshire	0	2010	1	1
9	2016	2010	13	0	127	0	31	Northamptonshire	0	2010	1	1
4	2013	2010	11	0	139	0	120	Dorset	0	2010	0	1
9	2012	2010	13	0	141	0	300	Northamptonshire	0	2010	1	1
7	2010	2010	10	0	142	0	220		0	2010	0	1
4	2010	2010	11	0	142	0	116	Cumbria	0	2010	0	1
4	2009	2000	11	0	147	0	120	Dorset	0	2010	0	1
7	2016	2010	10	0	150	0	220		0	2010	0	1
7	2016	2010	11	0	150	0	220		0	2010	0	1
9	2009	2000	10	0	153	0	31	Northamptonshire	0	2010	0	1
7	2011	2010	10	0	155	0	220		0	2010	0	1
9	2015	2010	13	2	155	0.012903226	258		0	2010	1	1
7	2017	2010	10	0	156	0	220		0	2010	0	1
7	2017	2010	11	0	160	0	220		0	2010	0	1
9	2011	2010	13	5	160	0.03125	300	Northamptonshire	0	2010	1	1
9	2015	2010	13	3	170	0.017647059	239	North Yorkshire	0	2010	1	1
4	2015	2010	12	0	171	0	116	Cumbria	0	2010	1	1
9	2013	2010	12	1	176	0.005681818	245		0	2010	1	1
9	2013	2010	12	0	177	0	254	Dorset	0	2010	1	1
4	2011	2010	13	0	181	0	127	Hampshire	0	2010	1	1
4	2012	2010	12	0	184	0	55	Wiltshire	0	2010	1	1
4	2012	2010	11	0	187	0	116	Cumbria	0	2010	0	1
9	2011	2010	12	0	188	0	255		0	2010	1	1
4	2013	2010	11	0	197	0	116	Cumbria	0	2010	0	1
9	2016	2010	11	0	197	0	31	Northamptonshire	0	2010	0	1
4	2015	2010	12	0	198	0	49	Cumbria	0	2010	1	1
9	2013	2010	13	0	199	0	300	Northamptonshire	0	2010	1	1
4	2015	2010	10	0	203	0	295	Dorset	0	2010	0	1
9	2015	2010	11	0	206	0	232		0	2010	0	1
4	2014	2010	12	0	206	0	116	Cumbria	0	2010	1	1
9	2013	2010	12	0	207	0	232		0	2010	1	1
4	2008	2000	13	0	207	0	116	Cumbria	0	2010	1	1
4	2011	2010	11	0	208	0	116	Cumbria	0	2010	0	1
9	2017	2010	11	0	210	0	235		0	2010	0	1
9	2017	2010	12	0	211	0	232		0	2010	1	1
9	2014	2010	11	0	212	0	246	Wiltshire	0	2010	0	1
9	2014	2010	12	0	214	0	233		0	2010	1	1
9	2015	2010	10	0	219	0	42	Norfolk	0	2010	0	1
9	2011	2010	10	0	224	0	237		0	2010	0	1
9	2011	2010	11	0	227	0	141	Devon	0	2010	0	1
9	2010	2010	13	1	228	0.004385965	223	Hampshire	0	2010	1	1
9	2009	2000	12	17	231	0.073593074	300	Northamptonshire	0	2010	1	1
9	2011	2010	13	3	234	0.012820513	130	Bedfordshire	0	2010	1	1
4	2014	2010	13	0	239	0	106	Somerset	0	2010	1	1
4	2012	2010	11	0	241	0	96	Cumbria	0	2010	0	1
9	2014	2010	12	0	243	0	232	K?szeg	0	2010	1	1
4	2008	2000	9	0	244	0	105	East Sussex	0	2010	0	1
4	2013	2010	12	0	247	0	55	Wiltshire	0	2010	1	1
4	2009	2000	11	0	248	0	260	North Yorkshire	0	2010	0	1
4	2009	2000	9	0	249	0	105	East Sussex	0	2010	0	1
9	2015	2010	12	1	251	0.003984064	80	North Yorkshire	0	2010	1	1
4	2016	2010	11	0	252	0	116	Cumbria	0	2010	0	1
9	2016	2010	10	0	255	0	240		0	2010	0	1
4	2012	2010	10	0	261	0	222	Dorset	0	2010	0	1
4	2015	2010	13	0	266	0	106	Somerset	0	2010	1	1
9	2008	2000	13	7	268	0.026119403	300	Northamptonshire	0	2010	1	1
4	2017	2010	10	0	273	0	275	Wiltshire	0	2010	0	1
4	2009	2000	11	0	277	0	116	Cumbria	0	2010	0	1
4	2014	2010	9	0	284	0	109	East Sussex	0	2010	0	1
4	2016	2010	13	0	285	0	106	Somerset	0	2010	1	1
4	2016	2010	10	0	286	0	275	Wiltshire	0	2010	0	1
9	2015	2010	12	11	289	0.038062284	300	Northamptonshire	0	2010	1	1
4	2009	2000	13	0	289	0	132	Powys	0	2010	1	1
4	2012	2010	10	0	291	0	222	Dorset	0	2010	0	1
9	2012	2010	13	0	294	0	223	Hampshire	0	2010	1	1
4	2009	2000	11	0	298	0	287	North Yorkshire	0	2010	0	1
4	2010	2010	11	0	298	0	49	Cumbria	0	2010	0	1
4	2012	2010	12	0	299	0	105	East Sussex	0	2010	1	1
9	2016	2010	11	1	300	0.003333333	272	Hampshire	0	2010	0	1
4	2008	2000	11	0	303	0	116	Cumbria	0	2010	0	1
4	2014	2010	11	1	303	0.00330033	49	Cumbria	0	2010	0	1
9	2016	2010	9	0	305	0	244		0	2010	0	1
4	2009	2000	13	0	312	0	17	Powys	0	2010	1	1
4	2011	2010	10	0	318	0	222	Dorset	0	2010	0	1
9	2008	2000	13	3	319	0.009404389	300	Northamptonshire	0	2010	1	1
9	2016	2010	13	3	322	0.00931677	300	Northamptonshire	0	2010	1	1
9	2014	2010	12	14	323	0.043343653	300	Northamptonshire	0	2010	1	1
4	2012	2010	13	1	330	0.003030303	73	Kent	0	2010	1	1
4	2008	2000	11	0	331	0	26	Isle of Wight	0	2010	0	1
4	2009	2000	10	0	333	0	139	Somerset	0	2010	0	1
4	2016	2010	10	0	338	0	222	Dorset	0	2010	0	1
4	2015	2010	10	0	339	0	222	Dorset	0	2010	0	1
4	2008	2000	10	0	340	0	55	Wiltshire	0	2010	0	1
4	2009	2000	11	0	340	0	49	Cumbria	0	2010	0	1
4	2008	2000	11	0	342	0	28	Derbyshire	0	2010	0	1
4	2014	2010	12	0	342	0	44	Somerset	0	2010	1	1
4	2012	2010	10	0	344	0	139	Somerset	0	2010	0	1
4	2008	2000	11	0	347	0	225	North Yorkshire	0	2010	0	1
4	2010	2010	10	0	348	0	62	North Yorkshire	0	2010	0	1
4	2011	2010	10	0	349	0	296	North Yorkshire	0	2010	0	1
4	2016	2010	12	0	350	0	44	Somerset	0	2010	1	1
4	2013	2010	9	0	351	0	309	Buckinghamshire	0	2010	0	1
4	2015	2010	10	0	351	0	78	Gloucestershire	0	2010	0	1
4	2013	2010	12	0	352	0	44	Somerset	0	2010	1	1
9	2013	2010	13	0	352	0	291	Oxfordshire	0	2010	1	1
4	2013	2010	13	0	355	0	49	Cumbria	0	2010	1	1
4	2008	2000	13	0	357	0	17	Powys	0	2010	1	1
4	2011	2010	11	0	359	0	128	Devon	0	2010	0	1
4	2013	2010	11	0	362	0	49	Cumbria	0	2010	0	1
4	2012	2010	12	0	367	0	73	Kent	0	2010	1	1
9	2017	2010	13	9	368	0.024456522	300	Northamptonshire	0	2010	1	1
4	2009	2000	10	0	369	0	139	Somerset	0	2010	0	1
4	2008	2000	11	0	370	0	49	Cumbria	0	2010	0	1
4	2014	2010	11	0	377	0	40	Somerset	0	2010	0	1
4	2008	2000	9	0	378	0	222	Dorset	0	2010	0	1
9	2012	2010	12	15	394	0.038071066	300	Northamptonshire	0	2010	1	1
4	2009	2000	10	0	402	0	139	Somerset	0	2010	0	1
4	2016	2010	11	0	404	0	49	Cumbria	0	2010	0	1
4	2017	2010	10	0	407	0	132	Powys	0	2010	0	1
4	2017	2010	11	0	407	0	49	Cumbria	0	2010	0	1
4	2015	2010	11	0	410	0	91	Devon	0	2010	0	1
4	2008	2000	10	0	420	0	45	Gloucestershire	0	2010	0	1
9	2015	2010	13	2	421	0.004750594	300	Northamptonshire	0	2010	1	1
4	2012	2010	11	0	425	0	49	Cumbria	0	2010	0	1
4	2008	2000	10	0	427	0	139	Somerset	0	2010	0	1
4	2011	2010	11	0	441	0	139	Somerset	0	2010	0	1
4	2012	2010	11	0	445	0	128	Devon	0	2010	0	1
4	2012	2010	10	0	458	0	139	Somerset	0	2010	0	1
4	2008	2000	11	0	469	0	139	Somerset	0	2010	0	1
4	2013	2010	10	0	474	0	139	Somerset	0	2010	0	1
4	2013	2010	10	0	494	0	298	Powys	0	2010	0	1
4	2011	2010	11	0	495	0	49	Cumbria	0	2010	0	1
5	2020	2020	9	0	1	0	57		1	2020	0	0
5	2022	2020	9	0	2	0	107		1	2020	0	0
5	2018	2010	9	0	4	0	107		1	2020	0	0
5	2020	2020	9	0	5	0	107		1	2020	0	0
5	2018	2010	9	0	8	0	19		1	2020	0	0
5	2019	2010	9	0	9	0	19		1	2020	0	0
5	2019	2010	9	0	12	0	19		1	2020	0	0
5	2020	2020	9	0	14	0	19		1	2020	0	0
5	2021	2020	9	0	14	0	19		1	2020	0	0
5	2021	2020	9	0	20	0	34		1	2020	0	0
5	2018	2010	9	0	24	0	14		1	2020	0	1
5	2018	2010	9	0	30	0	19		1	2020	0	1
5	2022	2020	9	0	42	0	133		1	2020	0	1
5	2022	2020	9	0	46	0	137		1	2020	0	1
4	2022	2020	9	0	123	0	50	Wiltshire	1	2020	0	1
4	2023	2020	9	0	145	0	50	Wiltshire	1	2020	0	1
4	2023	2020	9	0	234	0	285	Gloucestershire	1	2020	0	1
4	2022	2020	9	0	241	0	285	Gloucestershire	1	2020	0	1
4	2021	2020	9	0	278	0	285	Gloucestershire	1	2020	0	1
4	2019	2010	9	0	304	0	127	Hampshire	1	2020	0	1
4	2018	2010	9	0	317	0	285	Gloucestershire	1	2020	0	1
4	2019	2010	9	0	331	0	285	Gloucestershire	1	2020	0	1
4	2020	2020	9	0	338	0	285	Gloucestershire	1	2020	0	1
4	2019	2010	9	0	401	0	30	Dorset	1	2020	0	1
5	2019	2010	10	0	0	0	107		1	2020	0	0
5	2020	2020	10	0	0	0	280		1	2020	0	0
5	2018	2010	10	0	1	0	107		1	2020	0	0
5	2022	2020	10	0	1	0	140		1	2020	0	0
5	2018	2010	10	0	4	0	57		1	2020	0	0
5	2020	2020	10	0	4	0	107		1	2020	0	0
5	2019	2010	10	0	5	0	107		1	2020	0	0
5	2022	2020	10	0	5	0	107		1	2020	0	0
5	2018	2010	10	0	6	0	107		1	2020	0	0
5	2021	2020	10	0	6	0	107		1	2020	0	0
5	2019	2010	10	0	8	0	107		1	2020	0	0
5	2022	2020	10	0	8	0	140		1	2020	0	0
8	2022	2020	10	0	8	0	138		1	2020	0	0
5	2020	2020	10	0	9	0	107		1	2020	0	0
5	2019	2010	10	0	10	0	57		1	2020	0	0
8	2020	2020	10	0	10	0	65		1	2020	0	0
5	2022	2020	10	0	10	0	140		1	2020	0	0
5	2020	2020	10	0	11	0	107		1	2020	0	0
5	2018	2010	10	0	12	0	147		1	2020	0	0
5	2019	2010	10	0	14	0	22		1	2020	0	0
5	2022	2020	10	0	14	0	19		1	2020	0	0
5	2021	2020	10	0	15	0	34		1	2020	0	0
3	2022	2020	10	0	15	0	64	Shropshire	1	2020	0	0
5	2021	2020	10	0	19	0	107		1	2020	0	0
5	2022	2020	10	0	20	0	60		1	2020	0	0
5	2021	2020	10	0	24	0	8		1	2020	0	1
5	2020	2020	10	0	26	0	311		1	2020	0	1
5	2018	2010	10	0	27	0	19		1	2020	0	1
5	2021	2020	10	0	27	0	297		1	2020	0	1
5	2021	2020	10	0	31	0	8		1	2020	0	1
5	2021	2020	10	0	32	0	145		1	2020	0	1
5	2021	2020	10	0	32	0	22		1	2020	0	1
3	2022	2020	10	0	35	0	64	Shropshire	1	2020	0	1
3	2021	2020	10	0	39	0	64	Shropshire	1	2020	0	1
3	2022	2020	10	0	40	0	64	Shropshire	1	2020	0	1
5	2021	2020	10	0	44	0	60		1	2020	0	1
3	2022	2020	10	0	47	0	64	Shropshire	1	2020	0	1
9	2022	2020	10	0	99	0	243		1	2020	0	1
9	2022	2020	10	0	111	0	126	Leicestershire	1	2020	0	1
7	2020	2020	10	0	142	0	220		1	2020	0	1
7	2019	2010	10	0	152	0	220		1	2020	0	1
7	2018	2010	10	0	157	0	220		1	2020	0	1
4	2018	2010	10	0	194	0	127	Hampshire	1	2020	0	1
7	2021	2020	10	0	206	0	220		1	2020	0	1
4	2021	2020	10	0	268	0	11	Cumbria	1	2020	0	1
4	2020	2020	10	0	370	0	44	Somerset	1	2020	0	1
4	2021	2020	10	0	375	0	112	Dorset	1	2020	0	1
4	2018	2010	10	0	397	0	132	Powys	1	2020	0	1
4	2018	2010	10	0	397	0	91	Devon	1	2020	0	1
4	2019	2010	10	0	416	0	44	Somerset	1	2020	0	1
4	2021	2020	10	0	425	0	44	Somerset	1	2020	0	1
5	2020	2020	11	0	0	0	280		1	2020	0	0
5	2020	2020	11	0	1	0	123		1	2020	0	0
5	2021	2020	11	0	1	0	107		1	2020	0	0
5	2021	2020	11	0	2	0	19		1	2020	0	0
5	2021	2020	11	0	3	0	268		1	2020	0	0
5	2021	2020	11	0	3	0	57		1	2020	0	0
5	2022	2020	11	0	3	0	123		1	2020	0	0
5	2022	2020	11	0	3	0	107		1	2020	0	0
5	2020	2020	11	0	7	0	107		1	2020	0	0
5	2021	2020	11	0	7	0	71		1	2020	0	0
5	2021	2020	11	0	7	0	2		1	2020	0	0
5	2021	2020	11	0	7	0	107		1	2020	0	0
8	2018	2010	11	0	8	0	138		1	2020	0	0
5	2019	2010	11	0	8	0	107		1	2020	0	0
5	2021	2020	11	0	8	0	123		1	2020	0	0
5	2022	2020	11	0	8	0	107		1	2020	0	0
5	2018	2010	11	0	10	0	147		1	2020	0	0
5	2022	2020	11	0	10	0	107		1	2020	0	0
5	2018	2010	11	0	11	0	107		1	2020	0	0
5	2020	2020	11	0	11	0	57		1	2020	0	0
5	2019	2010	11	0	12	0	19		1	2020	0	0
5	2020	2020	11	0	13	0	107		1	2020	0	0
5	2019	2010	11	0	17	0	305		1	2020	0	0
5	2018	2010	11	0	20	0	104		1	2020	0	0
5	2022	2020	11	0	25	0	107		1	2020	0	1
5	2018	2010	11	0	26	0	19		1	2020	0	1
5	2018	2010	11	0	26	0	144		1	2020	0	1
5	2018	2010	11	0	26	0	98		1	2020	0	1
8	2020	2020	11	0	26	0	135		1	2020	0	1
5	2021	2020	11	0	26	0	266		1	2020	0	1
5	2022	2020	11	0	26	0	263		1	2020	0	1
5	2020	2020	11	0	27	0	67		1	2020	0	1
5	2019	2010	11	0	29	0	312		1	2020	0	1
5	2018	2010	11	0	34	0	271		1	2020	0	1
5	2022	2020	11	0	34	0	3		1	2020	0	1
5	2018	2010	11	0	35	0	38		1	2020	0	1
5	2021	2020	11	0	35	0	60		1	2020	0	1
3	2022	2020	11	0	36	0	64	Shropshire	1	2020	0	1
3	2021	2020	11	0	38	0	64	Shropshire	1	2020	0	1
5	2018	2010	11	0	40	0	38		1	2020	0	1
3	2022	2020	11	0	41	0	64	Shropshire	1	2020	0	1
3	2021	2020	11	0	42	0	64	Shropshire	1	2020	0	1
3	2021	2020	11	0	42	0	64	Shropshire	1	2020	0	1
3	2022	2020	11	0	44	0	64	Shropshire	1	2020	0	1
3	2022	2020	11	0	45	0	64	Shropshire	1	2020	0	1
2	2018	2010	11	0	56	0	146		1	2020	0	1
2	2018	2010	11	0	75	0	146		1	2020	0	1
2	2018	2010	11	0	86	0	146		1	2020	0	1
4	2022	2020	11	0	114	0	108	East Riding of Yorkshire	1	2020	0	1
7	2019	2010	11	0	120	0	220		1	2020	0	1
10	2022	2020	11	0	128	0	76	Gloucestershire	1	2020	0	1
7	2018	2010	11	0	168	0	220		1	2020	0	1
4	2022	2020	11	0	191	0	272	Hampshire	1	2020	0	1
7	2021	2020	11	0	207	0	220		1	2020	0	1
4	2022	2020	11	0	260	0	294	Hampshire	1	2020	0	1
9	2021	2020	11	0	261	0	259		1	2020	0	1
4	2022	2020	11	0	310	0	44	Somerset	1	2020	0	1
4	2018	2010	11	0	320	0	262	North Yorkshire	1	2020	0	1
4	2018	2010	11	0	320	0	49	Cumbria	1	2020	0	1
4	2018	2010	11	0	345	0	44	Somerset	1	2020	0	1
4	2019	2010	11	0	379	0	35	Devon	1	2020	0	1
4	2022	2020	11	0	379	0	49	Cumbria	1	2020	0	1
4	2019	2010	11	0	381	0	101	Hertfordshire	1	2020	0	1
4	2018	2010	11	0	392	0	116	Cumbria	1	2020	0	1
4	2021	2020	11	0	411	0	92	Devon	1	2020	0	1
5	2020	2020	12	0	0	0	280		1	2020	1	0
5	2020	2020	12	0	2	0	107		1	2020	1	0
5	2022	2020	12	0	3	0	68		1	2020	1	0
5	2020	2020	12	0	4	0	107		1	2020	1	0
5	2021	2020	12	0	4	0	20		1	2020	1	0
5	2020	2020	12	0	5	0	19		1	2020	1	0
5	2018	2010	12	0	6	0	107		1	2020	1	0
5	2021	2020	12	0	6	0	290		1	2020	1	0
5	2021	2020	12	0	6	0	107		1	2020	1	0
5	2018	2010	12	0	7	0	57		1	2020	1	0
5	2018	2010	12	0	7	0	32		1	2020	1	0
5	2019	2010	12	0	7	0	107		1	2020	1	0
5	2020	2020	12	0	7	0	107		1	2020	1	0
5	2022	2020	12	0	7	0	107		1	2020	1	0
5	2022	2020	12	0	7	0	19		1	2020	1	0
5	2019	2010	12	0	8	0	107		1	2020	1	0
8	2019	2010	12	0	8	0	53		1	2020	1	0
5	2021	2020	12	0	8	0	107		1	2020	1	0
5	2022	2020	12	0	8	0	290		1	2020	1	0
5	2022	2020	12	0	9	0	290		1	2020	1	0
5	2021	2020	12	0	10	0	107		1	2020	1	0
5	2022	2020	12	0	10	0	19		1	2020	1	0
5	2022	2020	12	0	10	0	264		1	2020	1	0
8	2021	2020	12	0	11	0	138		1	2020	1	0
5	2021	2020	12	0	12	0	290		1	2020	1	0
5	2019	2010	12	0	14	0	107		1	2020	1	0
5	2018	2010	12	0	15	0	19		1	2020	1	0
3	2022	2020	12	0	15	0	64	Shropshire	1	2020	1	0
5	2022	2020	12	0	16	0	107		1	2020	1	0
5	2019	2010	12	0	17	0	67		1	2020	1	0
5	2020	2020	12	0	19	0	67		1	2020	1	0
5	2018	2010	12	0	20	0	280		1	2020	1	0
8	2022	2020	12	0	20	0	36		1	2020	1	0
5	2019	2010	12	0	21	0	266		1	2020	1	1
5	2018	2010	12	0	22	0	302		1	2020	1	1
5	2022	2020	12	0	23	0	60		1	2020	1	1
5	2021	2020	12	0	28	0	282		1	2020	1	1
8	2022	2020	12	0	30	0	36		1	2020	1	1
5	2022	2020	12	0	31	0	60		1	2020	1	1
5	2018	2010	12	0	32	0	264		1	2020	1	1
5	2022	2020	12	0	32	0	60		1	2020	1	1
5	2019	2010	12	0	37	0	311		1	2020	1	1
5	2020	2020	12	0	38	0	60		1	2020	1	1
2	2018	2010	12	0	48	0	146		1	2020	1	1
2	2018	2010	12	0	56	0	146		1	2020	1	1
5	2019	2010	12	0	60	0	98		1	2020	1	1
7	2018	2010	12	0	79	0	220		1	2020	1	1
2	2018	2010	12	0	81	0	146		1	2020	1	1
9	2021	2020	12	0	105	0	46	Northamptonshire	1	2020	1	1
7	2021	2020	12	0	149	0	220		1	2020	1	1
9	2021	2020	12	0	154	0	248		1	2020	1	1
7	2019	2010	12	0	161	0	220		1	2020	1	1
9	2021	2020	12	0	191	0	80	North Yorkshire	1	2020	1	1
9	2020	2020	12	0	198	0	254	Dorset	1	2020	1	1
7	2020	2020	12	0	209	0	220		1	2020	1	1
4	2018	2010	12	0	227	0	33	Gloucestershire	1	2020	1	1
9	2020	2020	12	0	241	0	80	North Yorkshire	1	2020	1	1
4	2019	2010	12	0	252	0	292	North Yorkshire	1	2020	1	1
4	2020	2020	12	0	274	0	9	Wiltshire	1	2020	1	1
4	2021	2020	12	0	308	0	101	Hertfordshire	1	2020	1	1
4	2021	2020	12	0	326	0	91	Devon	1	2020	1	1
4	2021	2020	12	0	336	0	90	Wiltshire	1	2020	1	1
4	2022	2020	12	0	394	0	313	Berkshire	1	2020	1	1
5	2022	2020	13	0	1	0	107		1	2020	1	0
5	2021	2020	13	0	2	0	19		1	2020	1	0
5	2018	2010	13	0	3	0	143		1	2020	1	0
5	2020	2020	13	0	3	0	107		1	2020	1	0
5	2018	2010	13	0	4	0	57		1	2020	1	0
5	2020	2020	13	0	4	0	57		1	2020	1	0
8	2020	2020	13	0	4	0	138		1	2020	1	0
5	2021	2020	13	0	4	0	107		1	2020	1	0
5	2022	2020	13	0	4	0	107		1	2020	1	0
8	2023	2020	13	0	4	0	36		1	2020	1	0
5	2018	2010	13	0	5	0	107		1	2020	1	0
5	2020	2020	13	0	5	0	107		1	2020	1	0
5	2020	2020	13	0	5	0	107		1	2020	1	0
5	2018	2010	13	0	6	0	107		1	2020	1	0
5	2020	2020	13	0	6	0	107		1	2020	1	0
5	2022	2020	13	0	6	0	19		1	2020	1	0
5	2022	2020	13	0	6	0	107		1	2020	1	0
5	2019	2010	13	0	7	0	107		1	2020	1	0
5	2021	2020	13	0	7	0	268		1	2020	1	0
5	2018	2010	13	0	8	0	107		1	2020	1	0
5	2019	2010	13	0	8	0	107		1	2020	1	0
5	2019	2010	13	0	8	0	280		1	2020	1	0
5	2020	2020	13	0	8	0	107		1	2020	1	0
5	2020	2020	13	0	8	0	107		1	2020	1	0
5	2021	2020	13	0	8	0	143		1	2020	1	0
5	2020	2020	13	0	9	0	280		1	2020	1	0
8	2020	2020	13	0	9	0	138		1	2020	1	0
3	2021	2020	13	0	9	0	64	Shropshire	1	2020	1	0
5	2021	2020	13	0	9	0	57		1	2020	1	0
5	2021	2020	13	0	9	0	311		1	2020	1	0
5	2022	2020	13	0	9	0	107		1	2020	1	0
5	2019	2010	13	0	10	0	224		1	2020	1	0
5	2022	2020	13	0	10	0	107		1	2020	1	0
5	2020	2020	13	0	12	0	280		1	2020	1	0
5	2020	2020	13	0	14	0	14		1	2020	1	0
5	2021	2020	13	0	14	0	107		1	2020	1	0
5	2021	2020	13	0	14	0	224		1	2020	1	0
5	2020	2020	13	0	18	0	280		1	2020	1	0
5	2020	2020	13	0	18	0	14		1	2020	1	0
7	2020	2020	13	0	19	0	220		1	2020	1	0
7	2020	2020	13	0	20	0	220		1	2020	1	0
7	2020	2020	13	0	21	0	220		1	2020	1	1
3	2022	2020	13	0	22	0	64	Shropshire	1	2020	1	1
5	2018	2010	13	0	23	0	278		1	2020	1	1
5	2019	2010	13	0	23	0	276		1	2020	1	1
5	2021	2020	13	0	23	0	19		1	2020	1	1
5	2022	2020	13	0	23	0	60		1	2020	1	1
5	2021	2020	13	0	24	0	10		1	2020	1	1
5	2020	2020	13	0	25	0	67		1	2020	1	1
9	2018	2010	13	0	29	0	69	Northamptonshire	1	2020	1	1
5	2019	2010	13	0	29	0	264		1	2020	1	1
5	2018	2010	13	0	30	0	137		1	2020	1	1
3	2021	2020	13	0	31	0	64	Shropshire	1	2020	1	1
7	2019	2010	13	0	42	0	220		1	2020	1	1
5	2021	2020	13	0	48	0	264		1	2020	1	1
5	2018	2010	13	0	50	0	12		1	2020	1	1
7	2018	2010	13	0	59	0	220		1	2020	1	1
7	2021	2020	13	0	66	0	220		1	2020	1	1
7	2019	2010	13	0	75	0	220		1	2020	1	1
2	2018	2010	13	0	79	0	146		1	2020	1	1
4	2020	2020	13	0	98	0	116	Cumbria	1	2020	1	1
4	2020	2020	13	0	112	0	304	Devon	1	2020	1	1
4	2022	2020	13	0	141	0	304	Devon	1	2020	1	1
7	2021	2020	13	0	228	0	220		1	2020	1	1
9	2022	2020	13	0	270	0	300	Northamptonshire	1	2020	1	1
4	2020	2020	13	0	304	0	91	Devon	1	2020	1	1
4	2018	2010	13	0	306	0	262	North Yorkshire	1	2020	1	1
9	2018	2010	13	0	336	0	291	Oxfordshire	1	2020	1	1
9	2022	2020	13	0	361	0	254	Dorset	1	2020	1	1
4	2018	2010	13	0	415	0	91	Devon	1	2020	1	1
9	2022	2020	13	0	493	0	291	Oxfordshire	1	2020	1	1
9	2019	2010	13	0	555	0	291	Oxfordshire	1	2020	1	1
5	2019	2010	11	1	8	0.125	14		1	2020	0	0
5	2022	2020	11	1	33	0.03030303	60		1	2020	0	1
5	2021	2020	11	1	35	0.028571429	60		1	2020	0	1
5	2022	2020	11	1	38	0.026315789	118		1	2020	0	1
5	2022	2020	12	1	9	0.111111111	67		1	2020	1	0
5	2021	2020	12	1	12	0.083333333	102		1	2020	1	0
3	2021	2020	12	1	23	0.043478261	64	Shropshire	1	2020	1	1
5	2018	2010	12	1	25	0.04	134		1	2020	1	1
5	2018	2010	12	1	30	0.033333333	67		1	2020	1	1
5	2021	2020	12	1	30	0.033333333	67		1	2020	1	1
3	2021	2020	12	1	39	0.025641026	64	Shropshire	1	2020	1	1
10	2021	2020	12	1	129	0.007751938	269	Derbyshire	1	2020	1	1
9	2021	2020	12	1	162	0.00617284	232		1	2020	1	1
5	2022	2020	13	1	3	0.333333333	20		1	2020	1	0
5	2020	2020	13	1	4	0.25	57		1	2020	1	0
5	2022	2020	13	1	4	0.25	143		1	2020	1	0
5	2019	2010	13	1	9	0.111111111	107		1	2020	1	0
3	2022	2020	13	1	15	0.066666667	64	Shropshire	1	2020	1	0
5	2022	2020	13	1	17	0.058823529	274		1	2020	1	0
5	2021	2020	13	1	22	0.045454545	60		1	2020	1	1
3	2021	2020	13	1	23	0.043478261	64	Shropshire	1	2020	1	1
8	2023	2020	13	1	29	0.034482759	36		1	2020	1	1
5	2019	2010	13	1	30	0.033333333	289		1	2020	1	1
8	2023	2020	13	1	30	0.033333333	36		1	2020	1	1
2	2018	2010	13	1	84	0.011904762	146		1	2020	1	1
7	2018	2010	13	1	97	0.010309278	220		1	2020	1	1
4	2022	2020	13	1	158	0.006329114	116	Cumbria	1	2020	1	1
5	2021	2020	12	2	10	0.2	290		1	2020	1	0
3	2022	2020	12	2	28	0.071428571	64	Shropshire	1	2020	1	1
3	2021	2020	12	2	33	0.060606061	64	Shropshire	1	2020	1	1
5	2022	2020	13	2	7	0.285714286	280		1	2020	1	0
5	2021	2020	13	2	11	0.181818182	107		1	2020	1	0
3	2022	2020	13	2	17	0.117647059	64	Shropshire	1	2020	1	0
5	2018	2010	13	2	29	0.068965517	264		1	2020	1	1
5	2021	2020	13	2	49	0.040816327	137		1	2020	1	1
5	2018	2010	13	3	16	0.1875	267		1	2020	1	0
5	2018	2010	13	3	18	0.166666667	57		1	2020	1	0
5	2019	2010	13	3	31	0.096774194	264		1	2020	1	1
3	2022	2020	13	3	48	0.0625	64	Shropshire	1	2020	1	1
3	2022	2020	12	4	53	0.075471698	64	Shropshire	1	2020	1	1
9	2021	2020	12	4	257	0.015564202	300	Northamptonshire	1	2020	1	1
5	2018	2010	13	4	13	0.307692308	115		1	2020	1	0
5	2018	2010	13	4	16	0.25	267		1	2020	1	0
5	2018	2010	13	4	22	0.181818182	115		1	2020	1	1
3	2021	2020	13	4	23	0.173913043	64	Shropshire	1	2020	1	1
3	2022	2020	13	4	39	0.102564103	64	Shropshire	1	2020	1	1
2	2018	2010	13	4	74	0.054054054	146		1	2020	1	1
5	2021	2020	12	5	16	0.3125	136		1	2020	1	0
5	2022	2020	13	5	15	0.333333333	119		1	2020	1	0
5	2018	2010	13	5	22	0.227272727	115		1	2020	1	1
5	2022	2020	13	6	27	0.222222222	224		1	2020	1	1
5	2022	2020	12	7	26	0.269230769	290		1	2020	1	1
9	2020	2020	12	9	188	0.04787234	300	Northamptonshire	1	2020	1	1
5	2021	2020	13	10	30	0.333333333	37		1	2020	1	1
9	2018	2010	12	14	377	0.037135279	300	Northamptonshire	1	2020	1	1
9	2019	2010	13	35	50	0.7	231		1	2020	1	1
